# Supplementary material for: A comprehensive meta-analysis reveals the key variables and scope of seed defense priming
Source: Front Plant Sci. 2023 Jul 20;14:1208449. doi: 10.3389/fpls.2023.1208449 (PMC10398571; doi:10.3389/fpls.2023.1208449)
Supplement: Supplementary file 1 [file Table_1.xlsx]

## Sheet: legend
Supplementary Dataset 1: Raw data for calculating effect sizes and classification of studies into the different categories
Abbreviation	Explanation
n.t	Treatment group sample size
mean.t	Treatment group mean value
SE.t	Treatment group standard error
SD.t	Treatment group standard deviation
n.c	Control group sample size
mean.c	Control group mean value
SE.c	Control group standard error
SD.c	Control group standard deviation

## Sheet: meta-analysis
ID	author	year	organism	process	fitness.pre.vs.post	n.t	mean.t	SE.t	SD.t	n.c	mean.c	SE.c	SD.c	plant.species	type.plant	cultivar	stress	type.stress	feeding.guild	priming.agent	type.agent	concentration	concentration units	pre-infestation.parameter	units.pre	post-infestation.parameter	units.post	results
1	T. Berglund, A. Lindström, H. Aghelpasand, E. Stattin, A. B. Ohlsson	2016	antagonist	antagonist damage potential		40	87	55	347.851	40	175	133	841.166	Picea abies	Woody		Hylobius abietis	Arthropod	Chewing	Nicotinamide	Natural	2.5	mM			Feeding damage	mm2	0
2	T. Berglund, A. Lindström, H. Aghelpasand, E. Stattin, A. B. Ohlsson	2016	antagonist	antagonist damage potential		40	207	145	917.061	40	175	133	841.166	Picea abies	Woody		Hylobius abietis	Arthropod	Chewing	Nicotinic acid	Natural	2.5	mM			Feeding damage	mm2	0
3	T. Berglund, A. Lindström, H. Aghelpasand, E. Stattin, A. B. Ohlsson	2016	antagonist	antagonist damage potential		40	53	25	158.114	40	175	133	841.166	Picea abies	Woody		Hylobius abietis	Arthropod	Chewing	Jasmonic acid	Natural	3	mM			Feeding damage	mm2	0
4	T. Berglund, A. Lindström, H. Aghelpasand, E. Stattin, A. B. Ohlsson	2016	antagonist	antagonist damage potential		40	89	59	373.149	40	175	133	841.166	Picea abies	Woody		Hylobius abietis	Arthropod	Chewing	5-azacytidine	Chemical	0.2	mM			Feeding damage	mm2	0
5	T. Berglund, A. Lindström, H. Aghelpasand, E. Stattin, A. B. Ohlsson	2016	Plant	Plant fitness	Pre	40	173.76	38.39	242.8	40	170.98	34.91	220.79	Picea abies	Woody					Nicotinamide	Natural	2.5	mM	Plant height	mm			0
6	T. Berglund, A. Lindström, H. Aghelpasand, E. Stattin, A. B. Ohlsson	2016	Plant	Plant fitness	Pre	40	161.91	35.05	221.676	40	170.98	34.91	220.79	Picea abies	Woody					Nicotinic acid	Natural	2.5	mM	Plant height	mm			0
7	T. Berglund, A. Lindström, H. Aghelpasand, E. Stattin, A. B. Ohlsson	2016	Plant	Plant fitness	Pre	40	160.3	30.55	193.215	40	170.98	34.91	220.79	Picea abies	Woody					Jasmonic acid	Natural	3	mM	Plant height	mm			0
8	T. Berglund, A. Lindström, H. Aghelpasand, E. Stattin, A. B. Ohlsson	2016	Plant	Plant fitness	Pre	40	160.45	35.11	222.055	40	170.98	34.91	220.79	Picea abies	Woody					5-azacytidine	Chemical	0.2	mM	Plant height	mm			0
9	A. M. Hamada, L. M. V. Jonsson	2013	antagonist	antagonist fitness		5	10	1.7	3.80132	5	23	3.1	6.93181	Hordeum vulgare	Cereal		Sitobion avenae	Arthropod	Phloem-feeding	Thiamine	Natural	0.05	mM			Population growth	number of individuals	+
10	A. M. Hamada, L. M. V. Jonsson	2013	antagonist	antagonist fitness		5	12.3	1.8	4.02492	5	23	3.1	6.93181	Hordeum vulgare	Cereal		Sitobion avenae	Arthropod	Phloem-feeding	Thiamine	Natural	0.1	mM			Population growth	number of individuals	+
11	A. M. Hamada, L. M. V. Jonsson	2013	antagonist	antagonist fitness		5	30	7.6	16.9941	5	67	3.6	8.04984	Hordeum vulgare	Cereal		Rhopalosiphum padi	Arthropod	Phloem-feeding	Thiamine	Natural	0.15	mM			Population growth	number of individuals	+
12	A. M. Hamada, L. M. V. Jonsson	2013	antagonist	antagonist fitness		5	7.7	2.3	5.14296	5	23	3.1	6.93181	Hordeum vulgare	Cereal		Sitobion avenae	Arthropod	Phloem-feeding	Thiamine	Natural	0.15	mM			Population growth	number of individuals	+
13	A. M. Hamada, L. M. V. Jonsson	2013	antagonist	antagonist fitness		5	32.4	5.6	12.522	5	67	3.6	8.04984	Hordeum vulgare	Cereal		Rhopalosiphum padi	Arthropod	Phloem-feeding	Thiamine	Natural	0.25	mM			Population growth	number of individuals	+
14	A. M. Hamada, L. M. V. Jonsson	2013	antagonist	antagonist fitness		5	13	1.7	3.80132	5	23	3.1	6.93181	Hordeum vulgare	Cereal		Sitobion avenae	Arthropod	Phloem-feeding	Thiamine	Natural	0.25	mM			Population growth	number of individuals	+
15	A. M. Hamada, L. M. V. Jonsson	2013	antagonist	antagonist fitness		5	80.7	15.7	35.1063	5	225	13.7	30.6341	Pisum sativum	Crop		Acyrthosiphon pisum	Arthropod	Phloem-feeding	Thiamine	Natural	0.05	mM			Population growth	number of individuals	+
16	A. M. Hamada, L. M. V. Jonsson	2013	antagonist	antagonist fitness		5	129	21.7	48.5227	5	225	13.7	30.6341	Pisum sativum	Crop		Acyrthosiphon pisum	Arthropod	Phloem-feeding	Thiamine	Natural	0.1	mM			Population growth	number of individuals	+
17	A. M. Hamada, L. M. V. Jonsson	2013	antagonist	antagonist fitness		5	124.7	15.9	35.5535	5	225	13.7	30.6341	Pisum sativum	Crop		Acyrthosiphon pisum	Arthropod	Phloem-feeding	Thiamine	Natural	0.15	mM			Population growth	number of individuals	+
18	A. M. Hamada, L. M. V. Jonsson	2013	antagonist	antagonist fitness		5	169.3	26.9	60.1502	5	225	13.7	30.6341	Pisum sativum	Crop		Acyrthosiphon pisum	Arthropod	Phloem-feeding	Thiamine	Natural	0.25	mM			Population growth	number of individuals	0
19	A. M. Hamada, L. M. V. Jonsson	2013	antagonist	antagonist fitness		5	201	6.95	15.5407	5	244	5.5	12.2984	Hordeum vulgare	Cereal		Rhopalosiphum padi	Arthropod	Phloem-feeding	Thiamine	Natural	0.05	mM			Population growth	number of individuals	+
20	A. M. Hamada, L. M. V. Jonsson	2013	antagonist	antagonist fitness		5	189	16.9	37.7895	5	244	5.5	12.2984	Hordeum vulgare	Cereal		Rhopalosiphum padi	Arthropod	Phloem-feeding	Thiamine	Natural	0.1	mM			Population growth	number of individuals	+
21	A. M. Hamada, L. M. V. Jonsson	2013	antagonist	antagonist fitness		5	170	19	42.4853	5	244	5.5	12.2984	Hordeum vulgare	Cereal		Rhopalosiphum padi	Arthropod	Phloem-feeding	Thiamine	Natural	0.15	mM			Population growth	number of individuals	+
22	A. M. Hamada, L. M. V. Jonsson	2013	antagonist	antagonist fitness		5	180	8.66	19.3643	5	244	5.5	12.2984	Hordeum vulgare	Cereal		Rhopalosiphum padi	Arthropod	Phloem-feeding	Thiamine	Natural	0.2	mM			Population growth	number of individuals	+
23	A. M. Hamada, L. M. V. Jonsson	2013	antagonist	antagonist fitness		15	6.7	0.2	0.774597	15	6.4	0.2	0.774597	Hordeum vulgare	Cereal		Rhopalosiphum padi	Arthropod	Phloem-feeding	Thiamine	Natural	0.15	mM			Days to reproduction	days	0
24	A. M. Hamada, L. M. V. Jonsson	2013	antagonist	antagonist fitness		15	26.7	0.6	2.32379	15	28.3	0.6	2.32379	Hordeum vulgare	Cereal		Rhopalosiphum padi	Arthropod	Phloem-feeding	Thiamine	Natural	0.15	mM			Lifespan	days	0
25	A. M. Hamada, L. M. V. Jonsson	2013	antagonist	antagonist fitness		15	14.1	0.6	2.32379	15	16.3	2.7	10.4571	Hordeum vulgare	Cereal		Rhopalosiphum padi	Arthropod	Phloem-feeding	Thiamine	Natural	0.15	mM			Reproductive life	days	+
26	A. M. Hamada, L. M. V. Jonsson	2013	antagonist	antagonist fitness		15	57.1	1.5	5.80948	15	79.9	0.2	0.774597	Hordeum vulgare	Cereal		Rhopalosiphum padi	Arthropod	Phloem-feeding	Thiamine	Natural	0.15	mM			Nymphs/individual	number of individuals	+
27	A. M. Hamada, L. M. V. Jonsson	2013	antagonist	antagonist fitness		15	4.1	0.2	0.774597	15	5	0.2	0.774597	Hordeum vulgare	Cereal		Rhopalosiphum padi	Arthropod	Phloem-feeding	Thiamine	Natural	0.15	mM			Nymphs/reproductive day	number of individuals	+
28	A. M. Hamada, L. M. V. Jonsson	2013	antagonist	antagonist fitness		15	0.2	0.01	0.0387298	15	0.22	0.01	0.0387298	Hordeum vulgare	Cereal		Rhopalosiphum padi	Arthropod	Phloem-feeding	Thiamine	Natural	0.15	mM			Intrinsic rate of population increase		+
29	A. M. Hamada, L. M. V. Jonsson	2013	antagonist	antagonist behaviour		10	4.5	0.55	1.73925	10	7.6	0.42	1.32816	Hordeum vulgare	Cereal		Rhopalosiphum padi	Arthropod	Phloem-feeding	Thiamine	Natural	0.15	mM			Antixenosis	number of individuals	+
30	A. M. Hamada, J. Fatehi, L. M. V. Jonsson	2017	antagonist	antagonist fitness		8	19.9	3	8.48528	8	82.5	6.1	17.2534	Triticum aestivum	Cereal		Rhopalosiphum padi	Arthropod	Phloem-feeding	Thiamine	Natural	0.15	mM			Population growth	number of individuals	+
31	A. M. Hamada, J. Fatehi, L. M. V. Jonsson	2017	antagonist	antagonist fitness		8	26.8	5.3	14.9907	8	82.5	6.1	17.2534	Triticum aestivum	Cereal		Rhopalosiphum padi	Arthropod	Phloem-feeding	Thiamine	Natural	0.2	mM			Population growth	number of individuals	+
32	A. M. Hamada, J. Fatehi, L. M. V. Jonsson	2017	antagonist	antagonist fitness		8	27.2	3.1	8.76812	8	82.5	6.1	17.2534	Triticum aestivum	Cereal		Rhopalosiphum padi	Arthropod	Phloem-feeding	Thiamine	Natural	0.25	mM			Population growth	number of individuals	+
33	A. M. Hamada, J. Fatehi, L. M. V. Jonsson	2017	antagonist	antagonist fitness		8	24.3	3.5	9.89949	8	82.5	6.1	17.2534	Triticum aestivum	Cereal		Rhopalosiphum padi	Arthropod	Phloem-feeding	Thiamine	Natural	0.3	mM			Population growth	number of individuals	+
34	A. M. Hamada, J. Fatehi, L. M. V. Jonsson	2017	antagonist	antagonist fitness		6	66.8	6.4	15.6767	6	117.3	8.3	20.3308	Triticum aestivum	Cereal		Myzus persicae	Arthropod	Phloem-feeding	Thiamine	Natural	0.15	mM			Population growth	number of individuals	+
35	A. M. Hamada, J. Fatehi, L. M. V. Jonsson	2017	antagonist	antagonist fitness		6	65.8	6.1	14.9419	6	117.3	8.3	20.3308	Triticum aestivum	Cereal		Myzus persicae	Arthropod	Phloem-feeding	Thiamine	Natural	0.2	mM			Population growth	number of individuals	+
36	A. M. Hamada, J. Fatehi, L. M. V. Jonsson	2017	antagonist	antagonist fitness		6	67.8	1.7	4.16413	6	117.3	8.3	20.3308	Triticum aestivum	Cereal		Myzus persicae	Arthropod	Phloem-feeding	Thiamine	Natural	0.25	mM			Population growth	number of individuals	+
37	A. M. Hamada, J. Fatehi, L. M. V. Jonsson	2017	antagonist	antagonist fitness		6	57	11.9	29.1489	6	117.3	8.3	20.3308	Triticum aestivum	Cereal		Myzus persicae	Arthropod	Phloem-feeding	Thiamine	Natural	0.3	mM			Population growth	number of individuals	+
38	A. M. Hamada, J. Fatehi, L. M. V. Jonsson	2017	antagonist	antagonist fitness		6	44.2	5	12.2474	6	85.9	4.4	10.7778	Hordeum vulgare	Cereal		Rhopalosiphum padi	Arthropod	Phloem-feeding	Thiamine	Natural	0.15	mM			Population growth	number of individuals	+
39	A. M. Hamada, J. Fatehi, L. M. V. Jonsson	2017	antagonist	antagonist fitness		6	34.7	8.3	20.3308	6	85.9	4.4	10.7778	Hordeum vulgare	Cereal		Rhopalosiphum padi	Arthropod	Phloem-feeding	Thiamine	Natural	0.2	mM			Population growth	number of individuals	+
40	A. M. Hamada, J. Fatehi, L. M. V. Jonsson	2017	antagonist	antagonist fitness		6	49.2	7.2	17.6363	6	85.9	4.4	10.7778	Hordeum vulgare	Cereal		Rhopalosiphum padi	Arthropod	Phloem-feeding	Thiamine	Natural	0.25	mM			Population growth	number of individuals	+
41	A. M. Hamada, J. Fatehi, L. M. V. Jonsson	2017	antagonist	antagonist fitness		6	58	6.1	14.9419	6	85.9	4.4	10.7778	Hordeum vulgare	Cereal		Rhopalosiphum padi	Arthropod	Phloem-feeding	Thiamine	Natural	0.3	mM			Population growth	number of individuals	+
42	A. M. Hamada, J. Fatehi, L. M. V. Jonsson	2017	antagonist	antagonist fitness		6	52.2	11	26.9444	6	93.8	11.5	28.1691	Hordeum vulgare	Cereal		Myzus persicae	Arthropod	Phloem-feeding	Thiamine	Natural	0.15	mM			Population growth	number of individuals	0
43	A. M. Hamada, J. Fatehi, L. M. V. Jonsson	2017	antagonist	antagonist fitness		6	49.2	7.1	17.3914	6	93.8	11.5	28.1691	Hordeum vulgare	Cereal		Myzus persicae	Arthropod	Phloem-feeding	Thiamine	Natural	0.2	mM			Population growth	number of individuals	0
44	A. M. Hamada, J. Fatehi, L. M. V. Jonsson	2017	antagonist	antagonist fitness		6	53.7	12.1	29.6388	6	93.8	11.5	28.1691	Hordeum vulgare	Cereal		Myzus persicae	Arthropod	Phloem-feeding	Thiamine	Natural	0.25	mM			Population growth	number of individuals	0
45	A. M. Hamada, J. Fatehi, L. M. V. Jonsson	2017	antagonist	antagonist fitness		6	51.2	3.4	8.32827	6	93.8	11.5	28.1691	Hordeum vulgare	Cereal		Myzus persicae	Arthropod	Phloem-feeding	Thiamine	Natural	0.3	mM			Population growth	number of individuals	0
46	A. M. Hamada, J. Fatehi, L. M. V. Jonsson	2017	antagonist	antagonist fitness		6	58.61	8.76	21.4575	6	134.74	4.13	10.1164	Triticum aestivum	Cereal		Rhopalosiphum padi	Arthropod	Phloem-feeding	Thiamine	Natural	0.15	mM			Population growth	number of individuals	+
47	A. M. Hamada, J. Fatehi, L. M. V. Jonsson	2017	antagonist	antagonist fitness		6	63.93	9.62	23.5641	6	154.22	10.81	26.479	Triticum aestivum	Cereal		Myzus persicae	Arthropod	Phloem-feeding	Thiamine	Natural	0.15	mM			Population growth	number of individuals	+
48	A. M. Hamada, J. Fatehi, L. M. V. Jonsson	2017	antagonist	antagonist fitness		6	65.19	10.61	25.9891	6	121.69	14.17	34.7093	Hordeum vulgare	Cereal		Rhopalosiphum padi	Arthropod	Phloem-feeding	Thiamine	Natural	0.15	mM			Population growth	number of individuals	+
49	A. M. Hamada, J. Fatehi, L. M. V. Jonsson	2017	antagonist	antagonist fitness		6	21.11	0.86	2.10656	6	45.35	3.06	7.49544	Hordeum vulgare	Cereal		Myzus persicae	Arthropod	Phloem-feeding	Thiamine	Natural	0.15	mM			Population growth	number of individuals	+
50	A. M. Hamada, J. Fatehi, L. M. V. Jonsson	2017	antagonist	antagonist fitness		6	54.62	8.94	21.8984	6	119.89	5.48	13.4232	Avena sativa	Cereal		Rhopalosiphum padi	Arthropod	Phloem-feeding	Thiamine	Natural	0.15	mM			Population growth	number of individuals	+
51	A. M. Hamada, J. Fatehi, L. M. V. Jonsson	2017	antagonist	antagonist fitness		6	142.16	5.29	12.9578	6	266.66	20.91	51.2188	Pisum sativum	Crop		Acyrthosiphon pisum	Arthropod	Phloem-feeding	Thiamine	Natural	0.15	mM			Population growth	number of individuals	+
52	A. M. Hamada, J. Fatehi, L. M. V. Jonsson	2017	antagonist	antagonist fitness		6	39.75	5.79	14.1825	6	113.43	13.36	32.7252	Pisum sativum	Crop		Myzus persicae	Arthropod	Phloem-feeding	Thiamine	Natural	0.15	mM			Population growth	number of individuals	+
53	A. M. Hamada, J. Fatehi, L. M. V. Jonsson	2017	antagonist	antagonist fitness		12	7.8	0.1	0.34641	12	7	0.001	0.0034641	Triticum aestivum	Cereal		Rhopalosiphum padi	Arthropod	Phloem-feeding	Thiamine	Natural	0.15	mM			Days to reproduction	days	+
54	A. M. Hamada, J. Fatehi, L. M. V. Jonsson	2017	antagonist	antagonist fitness		12	33.8	1.3	4.50333	12	38.1	1	3.4641	Triticum aestivum	Cereal		Rhopalosiphum padi	Arthropod	Phloem-feeding	Thiamine	Natural	0.15	mM			Lifespan	days	+
55	A. M. Hamada, J. Fatehi, L. M. V. Jonsson	2017	antagonist	antagonist fitness		12	14.9	1.3	4.50333	12	17.4	2.4	8.31384	Triticum aestivum	Cereal		Rhopalosiphum padi	Arthropod	Phloem-feeding	Thiamine	Natural	0.15	mM			Reproductive life	days	0
56	A. M. Hamada, J. Fatehi, L. M. V. Jonsson	2017	antagonist	antagonist fitness		12	51.5	2.3	7.96743	12	76	7.4	25.6344	Triticum aestivum	Cereal		Rhopalosiphum padi	Arthropod	Phloem-feeding	Thiamine	Natural	0.15	mM			Nymphs/individual	number of individuals	+
57	A. M. Hamada, J. Fatehi, L. M. V. Jonsson	2017	antagonist	antagonist fitness		12	0.16	0.003	0.0103923	12	0.2	0.004	0.0138564	Triticum aestivum	Cereal		Rhopalosiphum padi	Arthropod	Phloem-feeding	Thiamine	Natural	0.15	mM			Intrinsic rate of population increase		+
58	A. M. Hamada, J. Fatehi, L. M. V. Jonsson	2017	antagonist	antagonist fitness		12	7.5	0.2	0.69282	12	6.5	0.2	0.69282	Hordeum vulgare	Cereal		Rhopalosiphum padi	Arthropod	Phloem-feeding	Thiamine	Natural	0.15	mM			Days to reproduction	days	+
59	A. M. Hamada, J. Fatehi, L. M. V. Jonsson	2017	antagonist	antagonist fitness		12	30.4	2	6.9282	12	37.9	1.1	3.81051	Hordeum vulgare	Cereal		Rhopalosiphum padi	Arthropod	Phloem-feeding	Thiamine	Natural	0.15	mM			Lifespan	days	+
60	A. M. Hamada, J. Fatehi, L. M. V. Jonsson	2017	antagonist	antagonist fitness		12	12.8	1.2	4.15692	12	16.2	0.5	1.73205	Hordeum vulgare	Cereal		Rhopalosiphum padi	Arthropod	Phloem-feeding	Thiamine	Natural	0.15	mM			Reproductive life	days	+
61	A. M. Hamada, J. Fatehi, L. M. V. Jonsson	2017	antagonist	antagonist fitness		12	48.5	6.1	21.131	12	71.7	2.2	7.62102	Hordeum vulgare	Cereal		Rhopalosiphum padi	Arthropod	Phloem-feeding	Thiamine	Natural	0.15	mM			Nymphs/individual	number of individuals	+
62	A. M. Hamada, J. Fatehi, L. M. V. Jonsson	2017	antagonist	antagonist fitness		12	0.16	0.009	0.0311769	12	0.21	0.005	0.0173205	Hordeum vulgare	Cereal		Rhopalosiphum padi	Arthropod	Phloem-feeding	Thiamine	Natural	0.15	mM			Intrinsic rate of population increase		+
63	A. M. Hamada, J. Fatehi, L. M. V. Jonsson	2017	antagonist	antagonist fitness		12	7.7	0.3	1.03923	12	7	0.001	0.0034641	Avena sativa	Cereal		Rhopalosiphum padi	Arthropod	Phloem-feeding	Thiamine	Natural	0.15	mM			Days to reproduction	days	+
64	A. M. Hamada, J. Fatehi, L. M. V. Jonsson	2017	antagonist	antagonist fitness		12	25.9	1	3.4641	12	28.3	0.8	2.77128	Avena sativa	Cereal		Rhopalosiphum padi	Arthropod	Phloem-feeding	Thiamine	Natural	0.15	mM			Lifespan	days	0
65	A. M. Hamada, J. Fatehi, L. M. V. Jonsson	2017	antagonist	antagonist fitness		12	14.1	0.5	1.73205	12	16.2	0.4	1.38564	Avena sativa	Cereal		Rhopalosiphum padi	Arthropod	Phloem-feeding	Thiamine	Natural	0.15	mM			Reproductive life	days	+
66	A. M. Hamada, J. Fatehi, L. M. V. Jonsson	2017	antagonist	antagonist fitness		12	50.8	3.8	13.1636	12	75.8	2.6	9.00666	Avena sativa	Cereal		Rhopalosiphum padi	Arthropod	Phloem-feeding	Thiamine	Natural	0.15	mM			Nymphs/individual	number of individuals	+
67	A. M. Hamada, J. Fatehi, L. M. V. Jonsson	2017	antagonist	antagonist fitness		12	0.17	0.008	0.0277128	12	0.2	0.002	0.0069282	Avena sativa	Cereal		Rhopalosiphum padi	Arthropod	Phloem-feeding	Thiamine	Natural	0.15	mM			Intrinsic rate of population increase		+
68	A. M. Hamada, J. Fatehi, L. M. V. Jonsson	2017	antagonist	antagonist behaviour		12	0.73	0.02	0.069282	12	0.96	0.01	0.034641	Triticum aestivum	Cereal		Rhopalosiphum padi	Arthropod	Phloem-feeding	Thiamine	Natural	0.15	mM			Acceptance	percentage of aphids settled	+
69	A. M. Hamada, J. Fatehi, L. M. V. Jonsson	2017	antagonist	antagonist behaviour		12	0.31	0.02	0.069282	12	0.63	0.02	0.069282	Triticum aestivum	Cereal		Myzus persicae	Arthropod	Phloem-feeding	Thiamine	Natural	0.15	mM			Acceptance	percentage of aphids settled	+
70	A. M. Hamada, J. Fatehi, L. M. V. Jonsson	2017	antagonist	antagonist behaviour		12	0.77	0.03	0.103923	12	0.98	0.01	0.034641	Hordeum vulgare	Cereal		Rhopalosiphum padi	Arthropod	Phloem-feeding	Thiamine	Natural	0.15	mM			Acceptance	percentage of aphids settled	+
71	A. M. Hamada, J. Fatehi, L. M. V. Jonsson	2017	antagonist	antagonist behaviour		12	0.57	0.03	0.103923	12	0.73	0.03	0.103923	Hordeum vulgare	Cereal		Myzus persicae	Arthropod	Phloem-feeding	Thiamine	Natural	0.15	mM			Acceptance	percentage of aphids settled	+
72	A. M. Hamada, J. Fatehi, L. M. V. Jonsson	2017	antagonist	antagonist behaviour		12	0.61	0.04	0.138564	12	0.89	0.02	0.069282	Avena sativa	Cereal		Rhopalosiphum padi	Arthropod	Phloem-feeding	Thiamine	Natural	0.15	mM			Acceptance	percentage of aphids settled	+
73	A. M. Hamada, J. Fatehi, L. M. V. Jonsson	2017	antagonist	antagonist behaviour		10	0.75	0.04	0.126491	10	0.97	0.02	0.0632456	Pisum sativum	Crop		Acyrthosiphon pisum	Arthropod	Phloem-feeding	Thiamine	Natural	0.15	mM			Acceptance	percentage of aphids settled	+
74	A. M. Hamada, J. Fatehi, L. M. V. Jonsson	2017	antagonist	antagonist behaviour		12	0.64	0.04	0.138564	12	0.93	0.02	0.069282	Pisum sativum	Crop		Myzus persicae	Arthropod	Phloem-feeding	Thiamine	Natural	0.15	mM			Acceptance	percentage of aphids settled	+
75	S. Mouden, I. F. Kappers, P. G. L. Klinkhamer, K. A. Leiss	2020	antagonist	antagonist damage potential		10	33.86	6.41	20.2702	10	20	4.47	14.1354	Solanum lycopersicum	Crop		Frankliniella occidentalis	Arthropod	Cell-content feeding	Jasmonic acid	Natural	0.1	mM			Feeding damage	mm2	0
76	S. Mouden, I. F. Kappers, P. G. L. Klinkhamer, K. A. Leiss	2020	antagonist	antagonist damage potential		10	18.11	3.41	10.7834	10	20	4.47	14.1354	Solanum lycopersicum	Crop		Frankliniella occidentalis	Arthropod	Cell-content feeding	Jasmonic acid	Natural	0.5	mM			Feeding damage	mm2	0
77	S. Mouden, I. F. Kappers, P. G. L. Klinkhamer, K. A. Leiss	2020	antagonist	antagonist damage potential		10	21.59	25.83	81.6816	10	20	4.47	14.1354	Solanum lycopersicum	Crop		Frankliniella occidentalis	Arthropod	Cell-content feeding	Jasmonic acid	Natural	1	mM			Feeding damage	mm2	0
78	S. Mouden, I. F. Kappers, P. G. L. Klinkhamer, K. A. Leiss	2020	antagonist	antagonist damage potential		10	18.89	4.34	13.7243	10	20	4.47	14.1354	Solanum lycopersicum	Crop		Frankliniella occidentalis	Arthropod	Cell-content feeding	Jasmonic acid	Natural	3	mM			Feeding damage	mm2	0
79	S. Mouden, I. F. Kappers, P. G. L. Klinkhamer, K. A. Leiss	2020	antagonist	antagonist damage potential		10	21.59	5.24	16.5703	10	20	4.47	14.1354	Solanum lycopersicum	Crop		Frankliniella occidentalis	Arthropod	Cell-content feeding	Jasmonic acid	Natural	5	mM			Feeding damage	mm2	0
80	S. Mouden, I. F. Kappers, P. G. L. Klinkhamer, K. A. Leiss	2020	antagonist	antagonist damage potential		10	55.74	11.84	37.4414	10	123.75	20.03	63.3404	Solanum lycopersicum	Crop	Carousel	Frankliniella occidentalis	Arthropod	Cell-content feeding	Jasmonic acid	Natural	3	mM			Feeding damage	mm2	+
81	S. Mouden, I. F. Kappers, P. G. L. Klinkhamer, K. A. Leiss	2020	antagonist	antagonist damage potential		10	103	11.62	36.7457	10	122.93	24	75.8947	Solanum lycopersicum	Crop	Moneymaker	Frankliniella occidentalis	Arthropod	Cell-content feeding	Jasmonic acid	Natural	3	mM			Feeding damage	mm2	0
82	S. Mouden, I. F. Kappers, P. G. L. Klinkhamer, K. A. Leiss	2020	antagonist	antagonist damage potential		10	96.59	20.14	63.6883	10	84.9	16.59	52.4622	Solanum lycopersicum	Crop	72-323	Frankliniella occidentalis	Arthropod	Cell-content feeding	Jasmonic acid	Natural	3	mM			Feeding damage	mm2	0
83	S. Mouden, I. F. Kappers, P. G. L. Klinkhamer, K. A. Leiss	2020	antagonist	antagonist damage potential		10	104.04	17.32	54.7706	10	90.07	16.94	53.569	Solanum lycopersicum	Crop	Mahitos untreated	Frankliniella occidentalis	Arthropod	Cell-content feeding	Jasmonic acid	Natural	3	mM			Feeding damage	mm2	0
84	S. Mouden, I. F. Kappers, P. G. L. Klinkhamer, K. A. Leiss	2020	antagonist	antagonist damage potential		10	106.15	18.04	57.0475	10	108.4	18.47	58.4073	Solanum lycopersicum	Crop	Mahitos commercial	Frankliniella occidentalis	Arthropod	Cell-content feeding	Jasmonic acid	Natural	3	mM			Feeding damage	mm2	0
85	S. Mouden, I. F. Kappers, P. G. L. Klinkhamer, K. A. Leiss	2020	antagonist	antagonist damage potential		10	85.91	12.41	39.2439	10	76.87	8.13	25.7093	Solanum lycopersicum	Crop	Brioso	Frankliniella occidentalis	Arthropod	Cell-content feeding	Jasmonic acid	Natural	3	mM			Feeding damage	mm2	0
86	S. Mouden, I. F. Kappers, P. G. L. Klinkhamer, K. A. Leiss	2020	antagonist	antagonist damage potential		10	129.33	17.18	54.3279	10	115.22	12	37.9473	Solanum lycopersicum	Crop	Trovanzo	Frankliniella occidentalis	Arthropod	Cell-content feeding	Jasmonic acid	Natural	3	mM			Feeding damage	mm2	0
87	S. Mouden, I. F. Kappers, P. G. L. Klinkhamer, K. A. Leiss	2020	antagonist	antagonist damage potential		10	39.11	6.64	20.9975	10	40.78	7.44	23.5273	Solanum lycopersicum	Crop	Raymos	Frankliniella occidentalis	Arthropod	Cell-content feeding	Jasmonic acid	Natural	3	mM			Feeding damage	mm2	0
88	D. Worrall, G. H. Holroyd, J. P. Moore, M. Glowacz, P. Croft, J. E. Taylor, N D. Paul, M. R. Roberts	2012	antagonist	antagonist fitness		10	0.4	0.22	0.695701	10	1.8	0.3	0.948683	Solanum lycopersicum	Crop		Tetranychus urticae	Arthropod	Cell-content feeding	Jasmonic acid	Natural	3	mM			Survival	number of live mites	+
89	D. Worrall, G. H. Holroyd, J. P. Moore, M. Glowacz, P. Croft, J. E. Taylor, N D. Paul, M. R. Roberts	2012	antagonist	antagonist fitness		10	22.78	5.11	16.1592	10	103.13	12.04	38.0738	Solanum lycopersicum	Crop		Tetranychus urticae	Arthropod	Cell-content feeding	Jasmonic acid	Natural	3	mM			Fecundity	number of eggs per female	+
90	D. Worrall, G. H. Holroyd, J. P. Moore, M. Glowacz, P. Croft, J. E. Taylor, N D. Paul, M. R. Roberts	2012	Plant	Plant defence		10	375.76	28.8	91.0736	10	275.11	20.18	63.8148	Solanum lycopersicum	Crop		Manduca sexta	Arthropod	Chewing	Jasmonic acid	Natural	3	mM			Leaf area after feeding	cm2	+
91	D. Worrall, G. H. Holroyd, J. P. Moore, M. Glowacz, P. Croft, J. E. Taylor, N D. Paul, M. R. Roberts	2012	antagonist	antagonist fitness		10	53.38	9.19	29.0613	10	100	0.001	0.00316228	Solanum lycopersicum	Crop		Myzus persicae	Arthropod	Phloem-feeding	Jasmonic acid	Natural	3	mM			Population growth	number of individuals	+
92	D. Worrall, G. H. Holroyd, J. P. Moore, M. Glowacz, P. Croft, J. E. Taylor, N D. Paul, M. R. Roberts	2012	antagonist	antagonist damage potential		8	31.27	2.13	6.02455	8	47.92	3.07	8.68327	Solanum lycopersicum	Crop		Oidium neolycopersici	Fungi		Jasmonic acid	Natural	3	mM			Lesion area	mm2	+
93	D. Worrall, G. H. Holroyd, J. P. Moore, M. Glowacz, P. Croft, J. E. Taylor, N D. Paul, M. R. Roberts	2012	antagonist	antagonist damage potential		6	0.85	0.12	0.293939	6	1.62	0.17	0.416413	Solanum lycopersicum	Crop		Botrytis cinerea	Fungi		BABA	Natural	18	mM			Colonies	colonies per cm2	+
94	D. Worrall, G. H. Holroyd, J. P. Moore, M. Glowacz, P. Croft, J. E. Taylor, N D. Paul, M. R. Roberts	2012	antagonist	antagonist damage potential		8	59.47	3.85	10.8894	8	40.74	4.42	12.5016	Solanum lycopersicum	Crop		Botrytis cinerea	Fungi		BABA	Natural	18	mM			Lesion area	mm2	-
95	L. E. Smart, J. L. Martin, M. Limpalaër, T. J. A. Bruce, J. A. Pickett	2013	antagonist	antagonist fitness		15	87.1	8.9	34.4696	15	80.5	16.7	64.6788	Solanum lycopersicum	Crop	Moneymaker	Tetranychus urticae	Arthropod	Cell-content feeding	Jasmonic acid	Natural	3	mM			Fecundity	number of eggs	0
96	L. E. Smart, J. L. Martin, M. Limpalaër, T. J. A. Bruce, J. A. Pickett	2013	antagonist	antagonist fitness		12	168.2	15.1	52.3079	12	190.8	13.4	46.419	Solanum lycopersicum	Crop	Moneymaker	Tetranychus urticae	Arthropod	Cell-content feeding	Jasmonic acid	Natural	3	mM			Fecundity	number of eggs	0
97	L. E. Smart, J. L. Martin, M. Limpalaër, T. J. A. Bruce, J. A. Pickett	2013	antagonist	antagonist fitness		10	126.7	15	47.4342	10	81.6	9.8	30.9903	Solanum lycopersicum	Crop	Carousel	Tetranychus urticae	Arthropod	Cell-content feeding	Jasmonic acid	Natural	3	mM			Fecundity	number of eggs	+
98	L. E. Smart, J. L. Martin, M. Limpalaër, T. J. A. Bruce, J. A. Pickett	2013	antagonist	antagonist fitness		10	54.8	6	18.9737	10	36.9	4.5	14.2302	Solanum lycopersicum	Crop	Carousel	Tetranychus urticae	Arthropod	Cell-content feeding	Jasmonic acid	Natural	3	mM			Fecundity	number of eggs	+
99	P. Strapasson, D. M. Pinto-Zevallos, S. Paudel, E. G. Rajotte, G. W. Felton, P. H. G. Zarbin	2014	antagonist	antagonist fitness		100	10.78	0.11	1.1	100	9.54	0.07	0.7	Solanum lycopersicum	Crop		Tuta absoluta	Arthropod	Chewing	Methyl jasmonate	Natural	0.8	mM			Larval period	days	+
100	P. Strapasson, D. M. Pinto-Zevallos, S. Paudel, E. G. Rajotte, G. W. Felton, P. H. G. Zarbin	2014	antagonist	antagonist fitness		100	2.65	0.09	0.9	100	3.94	0.11	1.1	Solanum lycopersicum	Crop		Tuta absoluta	Arthropod	Chewing	Methyl jasmonate	Natural	0.8	mM			Pupal weight	mg	+
101	J. Wang, J. Song, X. Wu, Q. Deng, Z. Zhu, M. Ren, M. Ye, R. Zeng	2021	antagonist	antagonist fitness		30	7.17	0.15	0.821584	30	5.92	0.12	0.657267	Triticum aestivum	Cereal		Schizaphis graminum	Arthropod	Phloem-feeding	Calcium chloride	Chemical	20	mM			Development time	days	>+
102	J. Wang, J. Song, X. Wu, Q. Deng, Z. Zhu, M. Ren, M. Ye, R. Zeng	2021	antagonist	antagonist fitness		15	142.49	6.06	23.4703	15	200.23	6.84	26.4912	Triticum aestivum	Cereal		Schizaphis graminum	Arthropod	Phloem-feeding	Calcium chloride	Chemical	20	mM			Population growth	number of individuals	+
103	D. Zeng, X. Luo, R. Tu	2012	Plant	Plant fitness	Post	3	2.63	0.025	0.0433013	3	2.58	0.024	0.0415692	Glycine max	Crop		Agrotis ipsilon	Arthropod	Chewing	Chitosan	Isolate	1	%			Yield	10^3kg/ha	0
104	D. Zeng, X. Luo, R. Tu	2012	Plant	Plant fitness	Post	3	2.89	0.024	0.0415692	3	2.58	0.024	0.0415692	Glycine max	Crop		Agrotis ipsilon	Arthropod	Chewing	Chitosan	Isolate	2	%			Yield	10^3kg/ha	0
105	D. Zeng, X. Luo, R. Tu	2012	Plant	Plant fitness	Post	3	2.95	0.021	0.0363731	3	2.58	0.024	0.0415692	Glycine max	Crop		Agrotis ipsilon	Arthropod	Chewing	Chitosan	Isolate	3	%			Yield	10^3kg/ha	+
106	D. Zeng, X. Luo, R. Tu	2012	Plant	Plant fitness	Post	3	3.05	0.023	0.0398372	3	2.58	0.024	0.0415692	Glycine max	Crop		Agrotis ipsilon	Arthropod	Chewing	Chitosan	Isolate	4	%			Yield	10^3kg/ha	+
107	D. Zeng, X. Luo, R. Tu	2012	Plant	Plant fitness	Post	3	3.12	0.022	0.0381051	3	2.58	0.024	0.0415692	Glycine max	Crop		Agrotis ipsilon	Arthropod	Chewing	Chitosan	Isolate	5	%			Yield	10^3kg/ha	+
108	D. Zeng, X. Luo, R. Tu	2012	Plant	Plant fitness	Post	3	63.2	5.5	9.52628	3	60.6	5.7	9.87269	Glycine max	Crop		Leguminivora glycinivorella	Arthropod	Chewing	Chitosan	Isolate	1	%			Number of grains	number per plant	0
109	D. Zeng, X. Luo, R. Tu	2012	Plant	Plant fitness	Post	3	65.8	5.8	10.0459	3	60.6	5.7	9.87269	Glycine max	Crop		Leguminivora glycinivorella	Arthropod	Chewing	Chitosan	Isolate	2	%			Number of grains	number per plant	0
110	D. Zeng, X. Luo, R. Tu	2012	Plant	Plant fitness	Post	3	67.2	5.2	9.00666	3	60.6	5.7	9.87269	Glycine max	Crop		Leguminivora glycinivorella	Arthropod	Chewing	Chitosan	Isolate	3	%			Number of grains	number per plant	+
111	D. Zeng, X. Luo, R. Tu	2012	Plant	Plant fitness	Post	3	68.4	5.6	9.69948	3	60.6	5.7	9.87269	Glycine max	Crop		Leguminivora glycinivorella	Arthropod	Chewing	Chitosan	Isolate	4	%			Number of grains	number per plant	+
112	D. Zeng, X. Luo, R. Tu	2012	Plant	Plant fitness	Post	3	75.2	5.1	8.83346	3	60.6	5.7	9.87269	Glycine max	Crop		Leguminivora glycinivorella	Arthropod	Chewing	Chitosan	Isolate	5	%			Number of grains	number per plant	+
113	C. Ma, Y. Zhang, W. Gui, Q. Zhang, G. Xu, G. Yang	2022	antagonist	antagonist damage potential		3	25.32	2.24	3.87979	3	77.12	3.86	6.68572	Oryza sativa	Cereal		Nilaparvata lugens	Arthropod	Phloem-feeding	Decoyinine	Chemical	0.09	mM			Seedling mortality	percentage	+
114	C. Ma, Y. Zhang, W. Gui, Q. Zhang, G. Xu, G. Yang	2022	antagonist	antagonist damage potential		3	12.08	1.11	1.92258	3	77.12	3.86	6.68572	Oryza sativa	Cereal		Nilaparvata lugens	Arthropod	Phloem-feeding	Decoyinine	Chemical	0.18	mM			Seedling mortality	percentage	+
115	C. Ma, Y. Zhang, W. Gui, Q. Zhang, G. Xu, G. Yang	2022	antagonist	antagonist damage potential		3	10.13	2.58	4.46869	3	77.12	3.86	6.68572	Oryza sativa	Cereal		Nilaparvata lugens	Arthropod	Phloem-feeding	Decoyinine	Chemical	0.36	mM			Seedling mortality	percentage	+
116	C. Ma, Y. Zhang, W. Gui, Q. Zhang, G. Xu, G. Yang	2022	antagonist	antagonist fitness		50	12.13	0.16	1.13137	50	11.28	0.14	0.989949	Oryza sativa	Cereal		Nilaparvata lugens	Arthropod	Phloem-feeding	Decoyinine	Chemical	0.09	mM			Nymphal duration	days	0
117	C. Ma, Y. Zhang, W. Gui, Q. Zhang, G. Xu, G. Yang	2022	antagonist	antagonist fitness		50	11.46	0.14	0.989949	50	11.28	0.14	0.989949	Oryza sativa	Cereal		Nilaparvata lugens	Arthropod	Phloem-feeding	Decoyinine	Chemical	0.18	mM			Nymphal duration	days	0
118	C. Ma, Y. Zhang, W. Gui, Q. Zhang, G. Xu, G. Yang	2022	antagonist	antagonist fitness		50	11.36	0.14	0.989949	50	11.28	0.14	0.989949	Oryza sativa	Cereal		Nilaparvata lugens	Arthropod	Phloem-feeding	Decoyinine	Chemical	0.36	mM			Nymphal duration	days	0
119	C. Ma, Y. Zhang, W. Gui, Q. Zhang, G. Xu, G. Yang	2022	antagonist	antagonist fitness		50	14.33	1.76	12.4451	50	13.44	1.2	8.48528	Oryza sativa	Cereal		Nilaparvata lugens	Arthropod	Phloem-feeding	Decoyinine	Chemical	0.09	mM			Adult longevity	days	0
120	C. Ma, Y. Zhang, W. Gui, Q. Zhang, G. Xu, G. Yang	2022	antagonist	antagonist fitness		50	14.13	1.28	9.05097	50	13.44	1.2	8.48528	Oryza sativa	Cereal		Nilaparvata lugens	Arthropod	Phloem-feeding	Decoyinine	Chemical	0.18	mM			Adult longevity	days	0
121	C. Ma, Y. Zhang, W. Gui, Q. Zhang, G. Xu, G. Yang	2022	antagonist	antagonist fitness		50	14.48	0.99	7.00036	50	13.44	1.2	8.48528	Oryza sativa	Cereal		Nilaparvata lugens	Arthropod	Phloem-feeding	Decoyinine	Chemical	0.36	mM			Adult longevity	days	0
122	C. Ma, Y. Zhang, W. Gui, Q. Zhang, G. Xu, G. Yang	2022	antagonist	antagonist fitness		50	3.26	0.13	0.919239	50	3.24	0.1	0.707107	Oryza sativa	Cereal		Nilaparvata lugens	Arthropod	Phloem-feeding	Decoyinine	Chemical	0.09	mM			Pre-oviposition period	days	0
123	C. Ma, Y. Zhang, W. Gui, Q. Zhang, G. Xu, G. Yang	2022	antagonist	antagonist fitness		50	3.52	0.12	0.848528	50	3.24	0.1	0.707107	Oryza sativa	Cereal		Nilaparvata lugens	Arthropod	Phloem-feeding	Decoyinine	Chemical	0.18	mM			Pre-oviposition period	days	0
124	C. Ma, Y. Zhang, W. Gui, Q. Zhang, G. Xu, G. Yang	2022	antagonist	antagonist fitness		50	3.71	0.09	0.636396	50	3.24	0.1	0.707107	Oryza sativa	Cereal		Nilaparvata lugens	Arthropod	Phloem-feeding	Decoyinine	Chemical	0.36	mM			Pre-oviposition period	days	0
125	C. Ma, Y. Zhang, W. Gui, Q. Zhang, G. Xu, G. Yang	2022	antagonist	antagonist fitness		50	7.55	1.09	7.70746	50	8.5	0.92	6.50538	Oryza sativa	Cereal		Nilaparvata lugens	Arthropod	Phloem-feeding	Decoyinine	Chemical	0.09	mM			Oviposition period	days	0
126	C. Ma, Y. Zhang, W. Gui, Q. Zhang, G. Xu, G. Yang	2022	antagonist	antagonist fitness		50	8	1	7.07107	50	8.5	0.92	6.50538	Oryza sativa	Cereal		Nilaparvata lugens	Arthropod	Phloem-feeding	Decoyinine	Chemical	0.18	mM			Oviposition period	days	0
127	C. Ma, Y. Zhang, W. Gui, Q. Zhang, G. Xu, G. Yang	2022	antagonist	antagonist fitness		50	7.71	0.83	5.86899	50	8.5	0.92	6.50538	Oryza sativa	Cereal		Nilaparvata lugens	Arthropod	Phloem-feeding	Decoyinine	Chemical	0.36	mM			Oviposition period	days	0
128	C. Ma, Y. Zhang, W. Gui, Q. Zhang, G. Xu, G. Yang	2022	antagonist	antagonist fitness		50	7.31	0.22	1.55563	50	7.13	0.13	0.919239	Oryza sativa	Cereal		Nilaparvata lugens	Arthropod	Phloem-feeding	Decoyinine	Chemical	0.09	mM			Egg duration	days	0
129	C. Ma, Y. Zhang, W. Gui, Q. Zhang, G. Xu, G. Yang	2022	antagonist	antagonist fitness		50	7.33	0.19	1.3435	50	7.13	0.13	0.919239	Oryza sativa	Cereal		Nilaparvata lugens	Arthropod	Phloem-feeding	Decoyinine	Chemical	0.18	mM			Egg duration	days	0
130	C. Ma, Y. Zhang, W. Gui, Q. Zhang, G. Xu, G. Yang	2022	antagonist	antagonist fitness		50	7.2	0.22	1.55563	50	7.13	0.13	0.919239	Oryza sativa	Cereal		Nilaparvata lugens	Arthropod	Phloem-feeding	Decoyinine	Chemical	0.36	mM			Egg duration	days	0
131	C. Ma, Y. Zhang, W. Gui, Q. Zhang, G. Xu, G. Yang	2022	antagonist	antagonist fitness		50	83.51	3.2	22.6274	50	92.66	1.62	11.4551	Oryza sativa	Cereal		Nilaparvata lugens	Arthropod	Phloem-feeding	Decoyinine	Chemical	0.09	mM			Egg hatching rate	percentage	0
132	C. Ma, Y. Zhang, W. Gui, Q. Zhang, G. Xu, G. Yang	2022	antagonist	antagonist fitness		50	79.9	2.55	18.0312	50	92.66	1.62	11.4551	Oryza sativa	Cereal		Nilaparvata lugens	Arthropod	Phloem-feeding	Decoyinine	Chemical	0.18	mM			Egg hatching rate	percentage	0
133	C. Ma, Y. Zhang, W. Gui, Q. Zhang, G. Xu, G. Yang	2022	antagonist	antagonist fitness		50	84.24	2.16	15.2735	50	92.66	1.62	11.4551	Oryza sativa	Cereal		Nilaparvata lugens	Arthropod	Phloem-feeding	Decoyinine	Chemical	0.36	mM			Egg hatching rate	percentage	0
134	C. Ma, Y. Zhang, W. Gui, Q. Zhang, G. Xu, G. Yang	2022	antagonist	antagonist fitness		28	71.65	10.27	54.3437	26	141.73	18.67	95.1987	Oryza sativa	Cereal		Nilaparvata lugens	Arthropod	Phloem-feeding	Decoyinine	Chemical	0.09	mM			Fecundity	number of egss per female	+
135	C. Ma, Y. Zhang, W. Gui, Q. Zhang, G. Xu, G. Yang	2022	antagonist	antagonist fitness		22	74.02	9.22	43.2456	26	141.73	18.67	95.1987	Oryza sativa	Cereal		Nilaparvata lugens	Arthropod	Phloem-feeding	Decoyinine	Chemical	0.18	mM			Fecundity	number of egss per female	+
136	C. Ma, Y. Zhang, W. Gui, Q. Zhang, G. Xu, G. Yang	2022	antagonist	antagonist fitness		22	92.45	7.83	36.726	26	141.73	18.67	95.1987	Oryza sativa	Cereal		Nilaparvata lugens	Arthropod	Phloem-feeding	Decoyinine	Chemical	0.36	mM			Fecundity	number of egss per female	+
137	C. Ma, Y. Zhang, W. Gui, Q. Zhang, G. Xu, G. Yang	2022	antagonist	antagonist fitness		26	119.43	10.98	55.9872	30	174.98	9.32	51.0477	Oryza sativa	Cereal		Nilaparvata lugens	Arthropod	Phloem-feeding	Decoyinine	Chemical	0.09	mM			Fecundity	number of egss per female	+
138	C. Ma, Y. Zhang, W. Gui, Q. Zhang, G. Xu, G. Yang	2022	antagonist	antagonist fitness		33	116.82	9.74	55.952	30	174.98	9.32	51.0477	Oryza sativa	Cereal		Nilaparvata lugens	Arthropod	Phloem-feeding	Decoyinine	Chemical	0.18	mM			Fecundity	number of egss per female	+
139	C. Ma, Y. Zhang, W. Gui, Q. Zhang, G. Xu, G. Yang	2022	antagonist	antagonist fitness		33	95.87	8.46	48.599	30	174.98	9.32	51.0477	Oryza sativa	Cereal		Nilaparvata lugens	Arthropod	Phloem-feeding	Decoyinine	Chemical	0.36	mM			Fecundity	number of egss per female	+
140	C. Ma, Y. Zhang, W. Gui, Q. Zhang, G. Xu, G. Yang	2022	antagonist	antagonist fitness		28	99.53	12.11	64.0801	30	192.11	13.59	74.4355	Oryza sativa	Cereal		Nilaparvata lugens	Arthropod	Phloem-feeding	Decoyinine	Chemical	0.09	mM			Fecundity	number of egss per female	+
141	C. Ma, Y. Zhang, W. Gui, Q. Zhang, G. Xu, G. Yang	2022	antagonist	antagonist fitness		30	109.84	9.15	50.1166	30	192.11	13.59	74.4355	Oryza sativa	Cereal		Nilaparvata lugens	Arthropod	Phloem-feeding	Decoyinine	Chemical	0.18	mM			Fecundity	number of egss per female	+
142	C. Ma, Y. Zhang, W. Gui, Q. Zhang, G. Xu, G. Yang	2022	antagonist	antagonist fitness		30	113.45	11.79	64.5765	30	192.11	13.59	74.4355	Oryza sativa	Cereal		Nilaparvata lugens	Arthropod	Phloem-feeding	Decoyinine	Chemical	0.36	mM			Fecundity	number of egss per female	+
143	C. Ma, Y. Zhang, W. Gui, Q. Zhang, G. Xu, G. Yang	2022	antagonist	antagonist behaviour		35	9.53	1.49	8.81496	35	21.28	1.21	7.15846	Oryza sativa	Cereal		Nilaparvata lugens	Arthropod	Phloem-feeding	Decoyinine	Chemical	0.18	mM			Feeding preference	number of individuals	+
144	C. Ma, Y. Zhang, W. Gui, Q. Zhang, G. Xu, G. Yang	2022	antagonist	antagonist behaviour		35	10.22	1.27	7.51342	35	22.21	1.19	7.04013	Oryza sativa	Cereal		Nilaparvata lugens	Arthropod	Phloem-feeding	Decoyinine	Chemical	0.18	mM			Feeding preference	number of individuals	+
145	C. Ma, Y. Zhang, W. Gui, Q. Zhang, G. Xu, G. Yang	2022	antagonist	antagonist behaviour		18	124.64	15.56	66.0155	18	303.4	13.77	58.4212	Oryza sativa	Cereal		Nilaparvata lugens	Arthropod	Phloem-feeding	Decoyinine	Chemical	0.18	mM			Oviposition preference	number of eggs	+
146	P. Krol, R. Igielski, S. Pollmann, E. Kepczynska	2015	antagonist	antagonist damage potential		5	3.01	0.09	0.201246	5	3.27	0.06	0.134164	Solanum lycopersicum	Crop		Fusarium oxysporum	Fungi		Methyl jasmonate	Natural	0.01	mM			Yellowing and wilting	ASI	+
147	P. Krol, R. Igielski, S. Pollmann, E. Kepczynska	2015	antagonist	antagonist damage potential		5	2.42	0.05	0.111803	5	3.27	0.06	0.134164	Solanum lycopersicum	Crop		Fusarium oxysporum	Fungi		Methyl jasmonate	Natural	0.1	mM			Yellowing and wilting	ASI	+
148	P. Krol, R. Igielski, S. Pollmann, E. Kepczynska	2015	antagonist	antagonist damage potential		5	3.5	0.12	0.268328	5	3.27	0.06	0.134164	Solanum lycopersicum	Crop		Fusarium oxysporum	Fungi		Methyl jasmonate	Natural	1	mM			Yellowing and wilting	ASI	-
149	P. Krol, R. Igielski, S. Pollmann, E. Kepczynska	2015	antagonist	antagonist damage potential		5	30.1	1.03	2.30315	5	75.07	1.15	2.57148	Solanum lycopersicum	Crop		Fusarium oxysporum	Fungi		Methyl jasmonate	Natural	0.01	mM			Stem browning	percentage	+
150	P. Krol, R. Igielski, S. Pollmann, E. Kepczynska	2015	antagonist	antagonist damage potential		5	9.92	1.8	4.02492	5	75.07	1.15	2.57148	Solanum lycopersicum	Crop		Fusarium oxysporum	Fungi		Methyl jasmonate	Natural	0.1	mM			Stem browning	percentage	+
151	P. Krol, R. Igielski, S. Pollmann, E. Kepczynska	2015	antagonist	antagonist damage potential		5	81.97	2.08	4.65102	5	75.07	1.15	2.57148	Solanum lycopersicum	Crop		Fusarium oxysporum	Fungi		Methyl jasmonate	Natural	1	mM			Stem browning	percentage	-
152	P. Krol, R. Igielski, S. Pollmann, E. Kepczynska	2015	antagonist	antagonist fitness		5	85.06	0.72	1.60997	5	93.28	1.19	2.66092	Solanum lycopersicum	Crop		Fusarium oxysporum	Fungi		Methyl jasmonate	Natural	0.01	mM			Spore germination	percentage	+
153	P. Krol, R. Igielski, S. Pollmann, E. Kepczynska	2015	antagonist	antagonist fitness		5	73.15	0.8	1.78885	5	93.28	1.19	2.66092	Solanum lycopersicum	Crop		Fusarium oxysporum	Fungi		Methyl jasmonate	Natural	0.1	mM			Spore germination	percentage	+
154	P. Krol, R. Igielski, S. Pollmann, E. Kepczynska	2015	antagonist	antagonist fitness		5	65.55	1.24	2.77272	5	93.28	1.19	2.66092	Solanum lycopersicum	Crop		Fusarium oxysporum	Fungi		Methyl jasmonate	Natural	1	mM			Spore germination	percentage	+
155	P. Krol, R. Igielski, S. Pollmann, E. Kepczynska	2015	antagonist	antagonist fitness		6	39.09	0.87	2.13106	6	48.17	0.96	2.35151	Solanum lycopersicum	Crop		Fusarium oxysporum	Fungi		Methyl jasmonate	Natural	0.01	mM			Mycelial growth	mm	+
156	P. Krol, R. Igielski, S. Pollmann, E. Kepczynska	2015	antagonist	antagonist fitness		6	32.2	1.87	4.58055	6	48.17	0.96	2.35151	Solanum lycopersicum	Crop		Fusarium oxysporum	Fungi		Methyl jasmonate	Natural	0.1	mM			Mycelial growth	mm	+
157	P. Krol, R. Igielski, S. Pollmann, E. Kepczynska	2015	antagonist	antagonist fitness		6	20.95	0.96	2.35151	6	48.17	0.96	2.35151	Solanum lycopersicum	Crop		Fusarium oxysporum	Fungi		Methyl jasmonate	Natural	1	mM			Mycelial growth	mm	+
158	P. Krol, R. Igielski, S. Pollmann, E. Kepczynska	2015	antagonist	antagonist fitness		6	29.91	1.46	3.57626	6	42.82	1.2	2.93939	Solanum lycopersicum	Crop		Fusarium oxysporum	Fungi		Methyl jasmonate	Natural	0.01	mM			Mycelial dry weight	mg	+
159	P. Krol, R. Igielski, S. Pollmann, E. Kepczynska	2015	antagonist	antagonist fitness		6	21.71	0.51	1.24924	6	42.82	1.2	2.93939	Solanum lycopersicum	Crop		Fusarium oxysporum	Fungi		Methyl jasmonate	Natural	0.1	mM			Mycelial dry weight	mg	+
160	P. Krol, R. Igielski, S. Pollmann, E. Kepczynska	2015	antagonist	antagonist fitness		6	19.32	0.85	2.08207	6	42.82	1.2	2.93939	Solanum lycopersicum	Crop		Fusarium oxysporum	Fungi		Methyl jasmonate	Natural	1	mM			Mycelial dry weight	mg	+
161	H. M. Mahesh, M. Murali, M. A. C. Pal, P. Melvin, M. S. Sharada	2017	Plant	Plant fitness	Pre	4	81.51	1.39	2.78	4	74.7	0.93	1.86	Solanum melongena	Crop					Salicylic acid	Natural	0.25	mM	Seed germination				+
162	H. M. Mahesh, M. Murali, M. A. C. Pal, P. Melvin, M. S. Sharada	2017	Plant	Plant fitness	Pre	4	83.97	0.81	1.62	4	74.7	0.93	1.86	Solanum melongena	Crop					Salicylic acid	Natural	0.5	mM	Seed germination				+
163	H. M. Mahesh, M. Murali, M. A. C. Pal, P. Melvin, M. S. Sharada	2017	Plant	Plant fitness	Pre	4	78.58	1.35	2.7	4	74.7	0.93	1.86	Solanum melongena	Crop					Salicylic acid	Natural	0.75	mM	Seed germination				+
164	H. M. Mahesh, M. Murali, M. A. C. Pal, P. Melvin, M. S. Sharada	2017	Plant	Plant fitness	Pre	4	76.46	0.96	1.92	4	74.7	0.93	1.86	Solanum melongena	Crop					Salicylic acid	Natural	1	mM	Seed germination				+
165	H. M. Mahesh, M. Murali, M. A. C. Pal, P. Melvin, M. S. Sharada	2017	antagonist	antagonist damage potential		4	24	0.22	0.44	4	82.87	0.42	0.84	Solanum melongena	Crop		Verticillium dhaliae	Fungi		Salicylic acid	Natural	0.25	mM			Disease index	percentage	+
166	H. M. Mahesh, M. Murali, M. A. C. Pal, P. Melvin, M. S. Sharada	2017	antagonist	antagonist damage potential		4	19.62	0.58	1.16	4	82.87	0.42	0.84	Solanum melongena	Crop		Verticillium dhaliae	Fungi		Salicylic acid	Natural	0.5	mM			Disease index	percentage	+
167	H. M. Mahesh, M. Murali, M. A. C. Pal, P. Melvin, M. S. Sharada	2017	antagonist	antagonist damage potential		4	27.62	0.51	1.02	4	82.87	0.42	0.84	Solanum melongena	Crop		Verticillium dhaliae	Fungi		Salicylic acid	Natural	0.75	mM			Disease index	percentage	+
168	H. M. Mahesh, M. Murali, M. A. C. Pal, P. Melvin, M. S. Sharada	2017	antagonist	antagonist damage potential		4	30.75	0.54	1.08	4	82.87	0.42	0.84	Solanum melongena	Crop		Verticillium dhaliae	Fungi		Salicylic acid	Natural	1	mM			Disease index	percentage	+
169	H. M. Mahesh, M. Murali, M. A. C. Pal, P. Melvin, M. S. Sharada	2017	Plant	Plant fitness	Pre	4	17.06	0.23	0.46	4	12.12	0.21	0.42	Solanum melongena	Crop					Salicylic acid	Natural	0.25	mM	Plant height				+
170	H. M. Mahesh, M. Murali, M. A. C. Pal, P. Melvin, M. S. Sharada	2017	Plant	Plant fitness	Pre	4	19	0.35	0.7	4	12.12	0.21	0.42	Solanum melongena	Crop					Salicylic acid	Natural	0.5	mM	Plant height				+
171	H. M. Mahesh, M. Murali, M. A. C. Pal, P. Melvin, M. S. Sharada	2017	Plant	Plant fitness	Pre	4	14.22	0.22	0.44	4	12.12	0.21	0.42	Solanum melongena	Crop					Salicylic acid	Natural	0.75	mM	Plant height				+
172	H. M. Mahesh, M. Murali, M. A. C. Pal, P. Melvin, M. S. Sharada	2017	Plant	Plant fitness	Pre	4	13.97	0.18	0.36	4	12.12	0.21	0.42	Solanum melongena	Crop					Salicylic acid	Natural	1	mM	Plant height				+
173	H. M. Mahesh, M. Murali, M. A. C. Pal, P. Melvin, M. S. Sharada	2017	Plant	Plant fitness	Pre	4	3.06	0.04	0.08	4	2.31	0.02	0.04	Solanum melongena	Crop					Salicylic acid	Natural	0.25	mM	Shoot fresh weight				+
174	H. M. Mahesh, M. Murali, M. A. C. Pal, P. Melvin, M. S. Sharada	2017	Plant	Plant fitness	Pre	4	3.3	0.07	0.14	4	2.31	0.02	0.04	Solanum melongena	Crop					Salicylic acid	Natural	0.5	mM	Shoot fresh weight				+
175	H. M. Mahesh, M. Murali, M. A. C. Pal, P. Melvin, M. S. Sharada	2017	Plant	Plant fitness	Pre	4	2.68	0.06	0.12	4	2.31	0.02	0.04	Solanum melongena	Crop					Salicylic acid	Natural	0.75	mM	Shoot fresh weight				+
176	H. M. Mahesh, M. Murali, M. A. C. Pal, P. Melvin, M. S. Sharada	2017	Plant	Plant fitness	Pre	4	2.55	0.03	0.06	4	2.31	0.02	0.04	Solanum melongena	Crop					Salicylic acid	Natural	1	mM	Shoot fresh weight				+
177	H. M. Mahesh, M. Murali, M. A. C. Pal, P. Melvin, M. S. Sharada	2017	Plant	Plant fitness	Pre	4	1.69	0.03	0.06	4	1.06	0.02	0.04	Solanum melongena	Crop					Salicylic acid	Natural	0.25	mM	Shoot dry weight				+
178	H. M. Mahesh, M. Murali, M. A. C. Pal, P. Melvin, M. S. Sharada	2017	Plant	Plant fitness	Pre	4	1.94	0.06	0.12	4	1.06	0.02	0.04	Solanum melongena	Crop					Salicylic acid	Natural	0.5	mM	Shoot dry weight				+
179	H. M. Mahesh, M. Murali, M. A. C. Pal, P. Melvin, M. S. Sharada	2017	Plant	Plant fitness	Pre	4	1.47	0.03	0.06	4	1.06	0.02	0.04	Solanum melongena	Crop					Salicylic acid	Natural	0.75	mM	Shoot dry weight				+
180	H. M. Mahesh, M. Murali, M. A. C. Pal, P. Melvin, M. S. Sharada	2017	Plant	Plant fitness	Pre	4	1.32	0.02	0.04	4	1.06	0.02	0.04	Solanum melongena	Crop					Salicylic acid	Natural	1	mM	Shoot dry weight				+
181	H. M. Mahesh, M. Murali, M. A. C. Pal, P. Melvin, M. S. Sharada	2017	Plant	Plant fitness	Pre	4	5.23	0.27	0.54	4	3.73	0.24	0.48	Solanum melongena	Crop					Salicylic acid	Natural	0.25	mM	Number of leaves				+
182	H. M. Mahesh, M. Murali, M. A. C. Pal, P. Melvin, M. S. Sharada	2017	Plant	Plant fitness	Pre	4	5.97	0.44	0.88	4	3.73	0.24	0.48	Solanum melongena	Crop					Salicylic acid	Natural	0.5	mM	Number of leaves				+
183	H. M. Mahesh, M. Murali, M. A. C. Pal, P. Melvin, M. S. Sharada	2017	Plant	Plant fitness	Pre	4	4.71	0.28	0.56	4	3.73	0.24	0.48	Solanum melongena	Crop					Salicylic acid	Natural	0.75	mM	Number of leaves				0
184	H. M. Mahesh, M. Murali, M. A. C. Pal, P. Melvin, M. S. Sharada	2017	Plant	Plant fitness	Pre	4	4.22	0.26	0.52	4	3.73	0.24	0.48	Solanum melongena	Crop					Salicylic acid	Natural	1	mM	Number of leaves				0
185	E. Kepczynska, P. Krol	2012	Plant	Plant fitness	Pre	50	85.76	3.49	24.678	50	86.52	5.15	36.416	Solanum lycopersicum	Crop					Methyl jasmonate	Natural	0.01	mM	Seedling emergence				0
186	E. Kepczynska, P. Krol	2012	Plant	Plant fitness	Pre	50	83.84	4.87	34.4361	50	86.52	5.15	36.416	Solanum lycopersicum	Crop					Methyl jasmonate	Natural	0.1	mM	Seedling emergence				0
187	E. Kepczynska, P. Krol	2012	Plant	Plant fitness	Pre	50	64.88	5.77	40.8001	50	86.52	5.15	36.416	Solanum lycopersicum	Crop					Methyl jasmonate	Natural	1	mM	Seedling emergence				-
188	E. Kepczynska, P. Krol	2012	Plant	Plant defence		12	2.82	0.1	0.34641	12	3.02	0.07	0.242487	Solanum lycopersicum	Crop		Alternaria porri	Fungi		Methyl jasmonate	Natural	0.01	mM			Disease protection	average severity index	+
189	E. Kepczynska, P. Krol	2012	Plant	Plant defence		12	2.2	0.07	0.242487	12	3.02	0.07	0.242487	Solanum lycopersicum	Crop		Alternaria porri	Fungi		Methyl jasmonate	Natural	0.1	mM			Disease protection	average severity index	+
190	E. Kepczynska, P. Krol	2012	Plant	Plant defence		12	3.1	0.11	0.381051	12	3.02	0.07	0.242487	Solanum lycopersicum	Crop		Alternaria porri	Fungi		Methyl jasmonate	Natural	1	mM			Disease protection	average severity index	0
191	H. G. Pushpalatha, S. R. Mythrashree, R. Shetty, N. P. Geetha, R. G. Sharathchandra, K. N. Amruthesh, H. S. Shetty	2007	Plant	Plant fitness	Pre	100	74.76	0.34	3.4	100	69.72	0.36	3.6	Pennisetum glaucum	Cereal					MSB	Natural	20	mM	Seed germination				+
192	H. G. Pushpalatha, S. R. Mythrashree, R. Shetty, N. P. Geetha, R. G. Sharathchandra, K. N. Amruthesh, H. S. Shetty	2007	Plant	Plant fitness	Pre	100	73.56	0.96	9.6	100	69.72	0.36	3.6	Pennisetum glaucum	Cereal					Riboflavin	Natural	20	mM	Seed germination				+
193	H. G. Pushpalatha, S. R. Mythrashree, R. Shetty, N. P. Geetha, R. G. Sharathchandra, K. N. Amruthesh, H. S. Shetty	2007	Plant	Plant fitness	Pre	100	71.56	0.87	8.7	100	69.72	0.36	3.6	Pennisetum glaucum	Cereal					Folic acid	Natural	20	mM	Seed germination				+
194	H. G. Pushpalatha, S. R. Mythrashree, R. Shetty, N. P. Geetha, R. G. Sharathchandra, K. N. Amruthesh, H. S. Shetty	2007	Plant	Plant fitness	Pre	100	73.56	0.96	9.6	100	69.72	0.36	3.6	Pennisetum glaucum	Cereal					Niacin	Natural	20	mM	Seed germination				+
195	H. G. Pushpalatha, S. R. Mythrashree, R. Shetty, N. P. Geetha, R. G. Sharathchandra, K. N. Amruthesh, H. S. Shetty	2007	Plant	Plant fitness	Pre	100	72.55	0.88	8.8	100	69.72	0.36	3.6	Pennisetum glaucum	Cereal					Pyridoxine	Natural	20	mM	Seed germination				+
196	H. G. Pushpalatha, S. R. Mythrashree, R. Shetty, N. P. Geetha, R. G. Sharathchandra, K. N. Amruthesh, H. S. Shetty	2007	Plant	Plant fitness	Pre	100	72.53	0.91	9.1	100	69.72	0.36	3.6	Pennisetum glaucum	Cereal					Biotin	Natural	20	mM	Seed germination				+
197	H. G. Pushpalatha, S. R. Mythrashree, R. Shetty, N. P. Geetha, R. G. Sharathchandra, K. N. Amruthesh, H. S. Shetty	2007	Plant	Plant fitness	Pre	100	74.64	0.47	4.7	100	69.72	0.36	3.6	Pennisetum glaucum	Cereal					MSB + niacin	Natural	10	mM	Seed germination				+
198	H. G. Pushpalatha, S. R. Mythrashree, R. Shetty, N. P. Geetha, R. G. Sharathchandra, K. N. Amruthesh, H. S. Shetty	2007	Plant	Plant fitness	Pre	100	72.54	0.91	9.1	100	69.72	0.36	3.6	Pennisetum glaucum	Cereal					MSB + riboflavin	Natural	10	mM	Seed germination				+
199	H. G. Pushpalatha, S. R. Mythrashree, R. Shetty, N. P. Geetha, R. G. Sharathchandra, K. N. Amruthesh, H. S. Shetty	2007	Plant	Plant defence		100	58.42	2.37	23.7	100	2.99	0.19	1.9	Pennisetum glaucum	Cereal		Sclerospora graminicola	Fungi		MSB	Natural	20	mM			Disease protection	percentage	+
200	H. G. Pushpalatha, S. R. Mythrashree, R. Shetty, N. P. Geetha, R. G. Sharathchandra, K. N. Amruthesh, H. S. Shetty	2007	Plant	Plant defence		100	51.73	1.98	19.8	100	2.99	0.19	1.9	Pennisetum glaucum	Cereal		Sclerospora graminicola	Fungi		Riboflavin	Natural	20	mM			Disease protection	percentage	+
201	H. G. Pushpalatha, S. R. Mythrashree, R. Shetty, N. P. Geetha, R. G. Sharathchandra, K. N. Amruthesh, H. S. Shetty	2007	Plant	Plant defence		100	40.09	1.59	15.9	100	2.99	0.19	1.9	Pennisetum glaucum	Cereal		Sclerospora graminicola	Fungi		Folic acid	Natural	20	mM			Disease protection	percentage	+
202	H. G. Pushpalatha, S. R. Mythrashree, R. Shetty, N. P. Geetha, R. G. Sharathchandra, K. N. Amruthesh, H. S. Shetty	2007	Plant	Plant defence		100	52.23	2.14	21.4	100	2.99	0.19	1.9	Pennisetum glaucum	Cereal		Sclerospora graminicola	Fungi		Niacin	Natural	20	mM			Disease protection	percentage	+
203	H. G. Pushpalatha, S. R. Mythrashree, R. Shetty, N. P. Geetha, R. G. Sharathchandra, K. N. Amruthesh, H. S. Shetty	2007	Plant	Plant defence		100	41.49	1.51	15.1	100	2.99	0.19	1.9	Pennisetum glaucum	Cereal		Sclerospora graminicola	Fungi		Pyridoxine	Natural	20	mM			Disease protection	percentage	+
204	H. G. Pushpalatha, S. R. Mythrashree, R. Shetty, N. P. Geetha, R. G. Sharathchandra, K. N. Amruthesh, H. S. Shetty	2007	Plant	Plant defence		100	45.4	1.53	15.3	100	2.99	0.19	1.9	Pennisetum glaucum	Cereal		Sclerospora graminicola	Fungi		Biotin	Natural	20	mM			Disease protection	percentage	+
205	H. G. Pushpalatha, S. R. Mythrashree, R. Shetty, N. P. Geetha, R. G. Sharathchandra, K. N. Amruthesh, H. S. Shetty	2007	Plant	Plant defence		100	58.99	2.44	24.4	100	2.99	0.19	1.9	Pennisetum glaucum	Cereal		Sclerospora graminicola	Fungi		MSB + niacin	Natural	10	mM			Disease protection	percentage	+
206	H. G. Pushpalatha, S. R. Mythrashree, R. Shetty, N. P. Geetha, R. G. Sharathchandra, K. N. Amruthesh, H. S. Shetty	2007	Plant	Plant defence		100	53.5	2.16	21.6	100	2.99	0.19	1.9	Pennisetum glaucum	Cereal		Sclerospora graminicola	Fungi		MSB + riboflavin	Natural	10	mM			Disease protection	percentage	+
207	H. G. Pushpalatha, J. Sudisha, N. P. Geetha, K. N. Amruthesh, H. S. Shetty	2011	Plant	Plant fitness	Pre	4	58.4	0.3	0.6	4	58.4	0.2	0.4	Pennisetum glaucum	Cereal					Thiamine	Natural	5	mM	Plant height				0
208	H. G. Pushpalatha, J. Sudisha, N. P. Geetha, K. N. Amruthesh, H. S. Shetty	2011	Plant	Plant fitness	Pre	4	61	0.1	0.2	4	58.4	0.2	0.4	Pennisetum glaucum	Cereal					Thiamine	Natural	10	mM	Plant height				+
209	H. G. Pushpalatha, J. Sudisha, N. P. Geetha, K. N. Amruthesh, H. S. Shetty	2011	Plant	Plant fitness	Pre	4	67.2	0.3	0.6	4	58.4	0.2	0.4	Pennisetum glaucum	Cereal					Thiamine	Natural	15	mM	Plant height				+
210	H. G. Pushpalatha, J. Sudisha, N. P. Geetha, K. N. Amruthesh, H. S. Shetty	2011	Plant	Plant fitness	Pre	4	72	1.1	2.2	4	58.4	0.2	0.4	Pennisetum glaucum	Cereal					Thiamine	Natural	20	mM	Plant height				+
211	H. G. Pushpalatha, J. Sudisha, N. P. Geetha, K. N. Amruthesh, H. S. Shetty	2011	Plant	Plant fitness	Pre	4	67.7	0.1	0.2	4	58.4	0.2	0.4	Pennisetum glaucum	Cereal					Thiamine	Natural	25	mM	Plant height				+
212	G. C. Song, H. K. Choi, Y. S. Lim, J. S. Choi, C. M. Ryu	2017	antagonist	antagonist damage potential		5	3.58	0.4	0.894427	5	4.98	0.02	0.0447214	Cucumis sativus	Crop		Pseudomonas syringae	Bacteria		BTH	Chemical	1	mM			Disease severity	Index	+
213	G. C. Song, H. K. Choi, Y. S. Lim, J. S. Choi, C. M. Ryu	2017	antagonist	antagonist damage potential		5	4.19	0.49	1.09567	5	4.77	0.21	0.469574	Cucumis sativus	Crop		Pseudomonas syringae	Bacteria		BTH	Chemical	1	mM			Disease severity	Index	0
214	G. C. Song, H. K. Choi, Y. S. Lim, J. S. Choi, C. M. Ryu	2017	antagonist	antagonist damage potential		5	2.77	0.22	0.491935	5	4.78	0.21	0.469574	Cucumis sativus	Crop		Pseudomonas syringae	Bacteria		BTH	Chemical	1	mM			Disease severity	Index	+
215	G. C. Song, H. K. Choi, Y. S. Lim, J. S. Choi, C. M. Ryu	2017	antagonist	antagonist damage potential		5	1.58	0.26	0.581378	5	4.59	0.24	0.536656	Cucumis sativus	Crop		Pseudomonas syringae	Bacteria		BTH	Chemical	1	mM			Disease severity	Index	+
216	G. C. Song, H. K. Choi, Y. S. Lim, J. S. Choi, C. M. Ryu	2017	Plant	Plant fitness	Post	5	0.17	0.007	0.0156525	5	0.169	0.008	0.0178885	Cucumis sativus	Crop		Pseudomonas syringae	Bacteria		BTH	Chemical	1	mM			Shoot weight	g	0
217	G. C. Song, H. K. Choi, Y. S. Lim, J. S. Choi, C. M. Ryu	2017	Plant	Plant fitness	Post	5	0.18	0.005	0.0111803	5	0.181	0.012	0.0268328	Cucumis sativus	Crop		Pseudomonas syringae	Bacteria		BTH	Chemical	1	mM			Shoot weight	g	0
218	G. C. Song, H. K. Choi, Y. S. Lim, J. S. Choi, C. M. Ryu	2017	Plant	Plant fitness	Post	5	0.161	0.004	0.00894427	5	0.181	0.009	0.0201246	Cucumis sativus	Crop		Pseudomonas syringae	Bacteria		BTH	Chemical	1	mM			Shoot weight	g	0
219	G. C. Song, H. K. Choi, Y. S. Lim, J. S. Choi, C. M. Ryu	2017	Plant	Plant fitness	Post	5	0.138	0.007	0.0156525	5	0.185	0.005	0.0111803	Cucumis sativus	Crop		Pseudomonas syringae	Bacteria		BTH	Chemical	1	mM			Shoot weight	g	-
220	G. C. Song, H. K. Choi, Y. S. Lim, J. S. Choi, C. M. Ryu	2017	antagonist	antagonist damage potential		5	3.52	0.67	1.49817	5	4.52	0.35	0.782624	Cucumis sativus	Crop		Pseudomonas syringae	Bacteria		BTH	Chemical	1	mM			Disease severity	Index	+
221	G. C. Song, H. K. Choi, Y. S. Lim, J. S. Choi, C. M. Ryu	2017	antagonist	antagonist damage potential		5	3.02	0.36	0.804984	5	4.51	0.23	0.514296	Cucumis sativus	Crop		Pseudomonas syringae	Bacteria		BTH	Chemical	1	mM			Disease severity	Index	+
222	G. C. Song, H. K. Choi, Y. S. Lim, J. S. Choi, C. M. Ryu	2017	antagonist	antagonist damage potential		5	1.84	0.17	0.380132	5	3.62	0.4	0.894427	Cucumis sativus	Crop		Pseudomonas syringae	Bacteria		BTH	Chemical	1	mM			Disease severity	Index	+
223	G. C. Song, H. K. Choi, Y. S. Lim, J. S. Choi, C. M. Ryu	2017	antagonist	antagonist damage potential		5	0.18	0.16	0.357771	5	4.17	0.18	0.402492	Cucumis sativus	Crop		Pseudomonas syringae	Bacteria		BTH	Chemical	1	mM			Disease severity	Index	+
224	G. C. Song, H. K. Choi, Y. S. Lim, J. S. Choi, C. M. Ryu	2017	Plant	Plant fitness	Post	5	4.86	0.44	0.98387	5	4.49	0.56	1.2522	Cucumis sativus	Crop		Pseudomonas syringae	Bacteria		BTH	Chemical	1	mM			Shoot weight	g	0
225	G. C. Song, H. K. Choi, Y. S. Lim, J. S. Choi, C. M. Ryu	2017	Plant	Plant fitness	Post	5	5.08	0.64	1.43108	5	5.4	0.66	1.4758	Cucumis sativus	Crop		Pseudomonas syringae	Bacteria		BTH	Chemical	1	mM			Shoot weight	g	0
226	G. C. Song, H. K. Choi, Y. S. Lim, J. S. Choi, C. M. Ryu	2017	Plant	Plant fitness	Post	5	4.67	0.23	0.514296	5	5.31	0.2	0.447214	Cucumis sativus	Crop		Pseudomonas syringae	Bacteria		BTH	Chemical	1	mM			Shoot weight	g	0
227	G. C. Song, H. K. Choi, Y. S. Lim, J. S. Choi, C. M. Ryu	2017	Plant	Plant fitness	Post	5	2.43	0.38	0.849706	5	5.03	0.08	0.178885	Cucumis sativus	Crop		Pseudomonas syringae	Bacteria		BTH	Chemical	1	mM			Shoot weight	g	-
228	G. C. Song, H. K. Choi, Y. S. Lim, J. S. Choi, C. M. Ryu	2017	antagonist	antagonist damage potential		16	2.3	0.13	0.52	16	3.91	0.21	0.84	Cucumis sativus	Crop		Pseudomonas syringae	Bacteria		PB69	Isolate	1	mM			Disease severity	Index	+
229	G. C. Song, H. K. Choi, Y. S. Lim, J. S. Choi, C. M. Ryu	2017	antagonist	antagonist damage potential		16	2.38	0.17	0.68	16	3.91	0.21	0.84	Cucumis sativus	Crop		Pseudomonas syringae	Bacteria		BTH	Chemical	1	mM			Disease severity	Index	+
230	G. C. Song, H. K. Choi, Y. S. Lim, J. S. Choi, C. M. Ryu	2017	antagonist	antagonist damage potential		16	3.21	0.16	0.64	16	3.91	0.21	0.84	Cucumis sativus	Crop		Pseudomonas syringae	Bacteria		TSB	Isolate	1	mM			Disease severity	Index	+
231	G. C. Song, H. K. Choi, Y. S. Lim, J. S. Choi, C. M. Ryu	2017	Plant	Plant fitness	Post	16	711.59	36.04	144.16	16	322.89	63.05	252.2	Cucumis sativus	Crop		Pseudomonas syringae	Bacteria		PB69	Isolate	1	mM			Shoot weight	g	+
232	G. C. Song, H. K. Choi, Y. S. Lim, J. S. Choi, C. M. Ryu	2017	Plant	Plant fitness	Post	16	277.05	56.02	224.08	16	322.89	63.05	252.2	Cucumis sativus	Crop		Pseudomonas syringae	Bacteria		BTH	Chemical	1	mM			Shoot weight	g	0
233	G. C. Song, H. K. Choi, Y. S. Lim, J. S. Choi, C. M. Ryu	2017	Plant	Plant fitness	Post	16	557.86	81.75	327	16	322.89	63.05	252.2	Cucumis sativus	Crop		Pseudomonas syringae	Bacteria		TSB	Isolate	1	mM			Shoot weight	g	+
234	G. C. Song, H. K. Choi, Y. S. Lim, J. S. Choi, C. M. Ryu	2017	Plant	Plant fitness	Post	16	194.59	9.82	39.28	16	129.02	7.4	29.6	Cucumis sativus	Crop		Pseudomonas syringae	Bacteria		PB69	Isolate	1	mM			Fruit yield	g/fruit	+
235	G. C. Song, H. K. Choi, Y. S. Lim, J. S. Choi, C. M. Ryu	2017	Plant	Plant fitness	Post	16	146.79	10.22	40.88	16	129.02	7.4	29.6	Cucumis sativus	Crop		Pseudomonas syringae	Bacteria		BTH	Chemical	1	mM			Fruit yield	g/fruit	0
236	G. C. Song, H. K. Choi, Y. S. Lim, J. S. Choi, C. M. Ryu	2017	Plant	Plant fitness	Post	16	161.57	10.53	42.12	16	129.02	7.4	29.6	Cucumis sativus	Crop		Pseudomonas syringae	Bacteria		TSB	Isolate	1	mM			Fruit yield	g/fruit	0
237	G. C. Song, H. K. Choi, Y. S. Lim, J. S. Choi, C. M. Ryu	2017	antagonist	antagonist fitness		11	56.63	6.71	22.2546	11	86.52	6.71	22.2546	Cucumis sativus	Crop		Spodoptera litura	Arthropod	Chewing	PB69	Isolate	1	mM			Survival rate	percentage	+
238	G. C. Song, H. K. Choi, Y. S. Lim, J. S. Choi, C. M. Ryu	2017	antagonist	antagonist fitness		11	93.21	3.5	11.6082	11	86.52	6.71	22.2546	Cucumis sativus	Crop		Spodoptera litura	Arthropod	Chewing	BTH	Chemical	1	mM			Survival rate	percentage	0
239	G. C. Song, H. K. Choi, Y. S. Lim, J. S. Choi, C. M. Ryu	2017	antagonist	antagonist fitness		11	96.48	3.51	11.6414	11	86.52	6.71	22.2546	Cucumis sativus	Crop		Spodoptera litura	Arthropod	Chewing	TSB	Isolate	1	mM			Survival rate	percentage	0
240	G. C. Song, H. K. Choi, Y. S. Lim, J. S. Choi, C. M. Ryu	2017	antagonist	antagonist fitness		11	117.69	6.05	20.0656	11	150.58	8.31	27.5612	Cucumis sativus	Crop		Spodoptera litura	Arthropod	Chewing	PB69	Isolate	1	mM			Larval weight	mg/larva	+
241	G. C. Song, H. K. Choi, Y. S. Lim, J. S. Choi, C. M. Ryu	2017	antagonist	antagonist fitness		11	182.96	10.81	35.8527	11	150.58	8.31	27.5612	Cucumis sativus	Crop		Spodoptera litura	Arthropod	Chewing	BTH	Chemical	1	mM			Larval weight	mg/larva	-
242	G. C. Song, H. K. Choi, Y. S. Lim, J. S. Choi, C. M. Ryu	2017	antagonist	antagonist fitness		11	132.89	5.69	18.8716	11	150.58	8.31	27.5612	Cucumis sativus	Crop		Spodoptera litura	Arthropod	Chewing	TSB	Isolate	1	mM			Larval weight	mg/larva	0
243	G. C. Song, H. K. Choi, Y. S. Lim, J. S. Choi, C. M. Ryu	2017	antagonist	antagonist damage potential		30	1.71	0.27	1.47885	30	4.66	0.12	0.657267	Capsicum annuum	Crop		Pseudomonas syringae	Bacteria		PB69	Isolate	1	mM			Disease severity	Index	+
244	G. C. Song, H. K. Choi, Y. S. Lim, J. S. Choi, C. M. Ryu	2017	antagonist	antagonist damage potential		30	2.16	0.21	1.15022	30	4.66	0.12	0.657267	Capsicum annuum	Crop		Pseudomonas syringae	Bacteria		BTH	Chemical	1	mM			Disease severity	Index	+
245	G. C. Song, H. K. Choi, Y. S. Lim, J. S. Choi, C. M. Ryu	2017	antagonist	antagonist damage potential		30	4.84	0.08	0.438178	30	4.66	0.12	0.657267	Capsicum annuum	Crop		Pseudomonas syringae	Bacteria		TSB	Isolate	1	mM			Disease severity	Index	0
246	G. C. Song, H. K. Choi, Y. S. Lim, J. S. Choi, C. M. Ryu	2017	Plant	Plant fitness	Post	30	50.26	0.68	3.72451	30	44.16	0.95	5.20336	Capsicum annuum	Crop		Pseudomonas syringae	Bacteria		PB69	Isolate	1	mM			Shoot lenght	cm	+
247	G. C. Song, H. K. Choi, Y. S. Lim, J. S. Choi, C. M. Ryu	2017	Plant	Plant fitness	Post	30	36.32	1.61	8.81833	30	44.16	0.95	5.20336	Capsicum annuum	Crop		Pseudomonas syringae	Bacteria		BTH	Chemical	1	mM			Shoot lenght	cm	-
248	G. C. Song, H. K. Choi, Y. S. Lim, J. S. Choi, C. M. Ryu	2017	Plant	Plant fitness	Post	30	46.36	1.18	6.46313	30	44.16	0.95	5.20336	Capsicum annuum	Crop		Pseudomonas syringae	Bacteria		TSB	Isolate	1	mM			Shoot lenght	cm	0
249	G. C. Song, H. K. Choi, Y. S. Lim, J. S. Choi, C. M. Ryu	2017	Plant	Plant fitness	Post	30	139.14	4.54	24.8666	30	87.44	4.26	23.333	Capsicum annuum	Crop		Pseudomonas syringae	Bacteria		PB69	Isolate	1	mM			Fruit yield	g/plant	+
250	G. C. Song, H. K. Choi, Y. S. Lim, J. S. Choi, C. M. Ryu	2017	Plant	Plant fitness	Post	30	82.06	4.63	25.3596	30	87.44	4.26	23.333	Capsicum annuum	Crop		Pseudomonas syringae	Bacteria		BTH	Chemical	1	mM			Fruit yield	g/plant	0
251	G. C. Song, H. K. Choi, Y. S. Lim, J. S. Choi, C. M. Ryu	2017	Plant	Plant fitness	Post	30	127.3	5.59	30.6177	30	87.44	4.26	23.333	Capsicum annuum	Crop		Pseudomonas syringae	Bacteria		TSB	Isolate	1	mM			Fruit yield	g/plant	+
252	Y. Wang, Ch. Shen, Q. Jiang, Z. Wang, C. Gao, W. Wang	2022	antagonist	antagonist fitness		3	0.67	0.22	0.381051	3	3.1	0.66	1.14315	Oryza sativa	Cereal		Magnaporthe oryzae	Fungi		Calcium chloride	Chemical	20	mM			Fungal biomass	relative fungal amount	+
253	Y. Wang, Ch. Shen, Q. Jiang, Z. Wang, C. Gao, W. Wang	2022	antagonist	antagonist damage potential		12	6.23	0.74	2.56344	12	9.19	0.84	2.90985	Oryza sativa	Cereal		Xanthomonas oryzae	Bacteria		Calcium chloride	Chemical	20	mM			Lession length	cm	+
254	Y. Wang, Ch. Shen, Q. Jiang, Z. Wang, C. Gao, W. Wang	2022	antagonist	antagonist fitness		3	7.17	0.49	0.848705	3	8.97	0.29	0.502295	Oryza sativa	Cereal		Xanthomonas oryzae	Bacteria		Calcium chloride	Chemical	20	mM			Bacterial population	cfu	+
255	A. Mishra, S. P. Singh, S. Mahfooz, S. P. Singh, A. Bhattacharya, N. Mishra, C. S. Nautiyal	2018	Plant	Plant fitness	Post	3	48.6	1.96	3.39482	3	32.4	2.07	3.58535	Withania somnifera	Herbaceous		Alternaria alternata	Fungi		Bacillus amyloliquefaciens	Isolate					Shoot lenght	cm	0
256	A. Mishra, S. P. Singh, S. Mahfooz, S. P. Singh, A. Bhattacharya, N. Mishra, C. S. Nautiyal	2018	Plant	Plant fitness	Post	3	43.8	1.8	3.11769	3	32.4	2.07	3.58535	Withania somnifera	Herbaceous		Alternaria alternata	Fungi		Pseudomonas fluorescens	Isolate					Shoot lenght	cm	0
257	A. Mishra, S. P. Singh, S. Mahfooz, S. P. Singh, A. Bhattacharya, N. Mishra, C. S. Nautiyal	2018	Plant	Plant fitness	Post	3	45.8	2.42	4.19156	3	32.4	2.07	3.58535	Withania somnifera	Herbaceous		Alternaria alternata	Fungi		Bacillus amyloliquefaciens + Pseudomonas fluorescens	Isolate					Shoot lenght	cm	0
258	A. Mishra, S. P. Singh, S. Mahfooz, S. P. Singh, A. Bhattacharya, N. Mishra, C. S. Nautiyal	2018	Plant	Plant fitness	Post	3	13.2	1.23	2.13042	3	8.6	1.11	1.92258	Withania somnifera	Herbaceous		Alternaria alternata	Fungi		Bacillus amyloliquefaciens	Isolate					Root lenght	cm	0
259	A. Mishra, S. P. Singh, S. Mahfooz, S. P. Singh, A. Bhattacharya, N. Mishra, C. S. Nautiyal	2018	Plant	Plant fitness	Post	3	11.8	1.57	2.71932	3	8.6	1.11	1.92258	Withania somnifera	Herbaceous		Alternaria alternata	Fungi		Pseudomonas fluorescens	Isolate					Root lenght	cm	0
260	A. Mishra, S. P. Singh, S. Mahfooz, S. P. Singh, A. Bhattacharya, N. Mishra, C. S. Nautiyal	2018	Plant	Plant fitness	Post	3	16.2	1.15	1.99186	3	8.6	1.11	1.92258	Withania somnifera	Herbaceous		Alternaria alternata	Fungi		Bacillus amyloliquefaciens + Pseudomonas fluorescens	Isolate					Root lenght	cm	0
261	A. Mishra, S. P. Singh, S. Mahfooz, S. P. Singh, A. Bhattacharya, N. Mishra, C. S. Nautiyal	2018	Plant	Plant fitness	Post	3	37.36	1.52	2.63272	3	19.38	1.51	2.6154	Withania somnifera	Herbaceous		Alternaria alternata	Fungi		Bacillus amyloliquefaciens	Isolate					Fresh weight	g	+
262	A. Mishra, S. P. Singh, S. Mahfooz, S. P. Singh, A. Bhattacharya, N. Mishra, C. S. Nautiyal	2018	Plant	Plant fitness	Post	3	33	0.58	1.00459	3	19.38	1.51	2.6154	Withania somnifera	Herbaceous		Alternaria alternata	Fungi		Pseudomonas fluorescens	Isolate					Fresh weight	g	+
263	A. Mishra, S. P. Singh, S. Mahfooz, S. P. Singh, A. Bhattacharya, N. Mishra, C. S. Nautiyal	2018	Plant	Plant fitness	Post	3	41.42	1.48	2.56344	3	19.38	1.51	2.6154	Withania somnifera	Herbaceous		Alternaria alternata	Fungi		Bacillus amyloliquefaciens + Pseudomonas fluorescens	Isolate					Fresh weight	g	+
264	A. Mishra, S. P. Singh, S. Mahfooz, S. P. Singh, A. Bhattacharya, N. Mishra, C. S. Nautiyal	2018	Plant	Plant fitness	Post	3	8.58	1.2	2.07846	3	5.56	1.4	2.42487	Withania somnifera	Herbaceous		Alternaria alternata	Fungi		Bacillus amyloliquefaciens	Isolate					Dry weight	g	0
265	A. Mishra, S. P. Singh, S. Mahfooz, S. P. Singh, A. Bhattacharya, N. Mishra, C. S. Nautiyal	2018	Plant	Plant fitness	Post	3	7.98	0.6	1.03923	3	5.56	1.4	2.42487	Withania somnifera	Herbaceous		Alternaria alternata	Fungi		Pseudomonas fluorescens	Isolate					Dry weight	g	0
266	A. Mishra, S. P. Singh, S. Mahfooz, S. P. Singh, A. Bhattacharya, N. Mishra, C. S. Nautiyal	2018	Plant	Plant fitness	Post	3	11.04	0.55	0.952628	3	5.56	1.4	2.42487	Withania somnifera	Herbaceous		Alternaria alternata	Fungi		Bacillus amyloliquefaciens + Pseudomonas fluorescens	Isolate					Dry weight	g	0
267	A. Mishra, S. P. Singh, S. Mahfooz, S. P. Singh, A. Bhattacharya, N. Mishra, C. S. Nautiyal	2018	antagonist	antagonist damage potential		3	36.2	2.13	3.68927	3	76	2.3	3.98372	Withania somnifera	Herbaceous		Alternaria alternata	Fungi		Bacillus amyloliquefaciens	Isolate					Mortality rate	percentage	+
268	A. Mishra, S. P. Singh, S. Mahfooz, S. P. Singh, A. Bhattacharya, N. Mishra, C. S. Nautiyal	2018	antagonist	antagonist damage potential		3	40.5	1.15	1.99186	3	76	2.3	3.98372	Withania somnifera	Herbaceous		Alternaria alternata	Fungi		Pseudomonas fluorescens	Isolate					Mortality rate	percentage	+
269	A. Mishra, S. P. Singh, S. Mahfooz, S. P. Singh, A. Bhattacharya, N. Mishra, C. S. Nautiyal	2018	antagonist	antagonist damage potential		3	28.6	1.09	1.88794	3	76	2.3	3.98372	Withania somnifera	Herbaceous		Alternaria alternata	Fungi		Bacillus amyloliquefaciens + Pseudomonas fluorescens	Isolate					Mortality rate	percentage	+
270	M. Abdelrahman, F. Abdel-Motaal, M. El-Sayed, S. Jogaiah, M. Shigyo, S. Ito, L. P. Tran	2016	antagonist	antagonist damage potential		3	26.41	2.08	3.60267	3	88.43	2.07	3.58535	Allium cepa	Crop		Fusarium oxysporum	Fungi		Trichoderma-T1	Isolate					Disease severity	percentage	+
271	S. Jogaiah, M. Abdelrahman, L. P. Tran, I. Shin-ichi	2013	Plant	Plant defence		4	52.56	2.86	5.72	4	1.08	0.45	0.9	Solanum lycopersicum	Crop		Ralstonia solanacearum	Bacteria		TriH_JSB27	Isolate					Disease protection	percentage	+
272	S. Jogaiah, M. Abdelrahman, L. P. Tran, I. Shin-ichi	2013	Plant	Plant defence		4	14.29	0.46	0.92	4	1.08	0.45	0.9	Solanum lycopersicum	Crop		Ralstonia solanacearum	Bacteria		TriH_JSB36	Isolate					Disease protection	percentage	+
273	S. Jogaiah, M. Abdelrahman, L. P. Tran, I. Shin-ichi	2013	Plant	Plant defence		4	49.1	1.69	3.38	4	1.08	0.45	0.9	Solanum lycopersicum	Crop		Ralstonia solanacearum	Bacteria		PenC_JSB41	Isolate					Disease protection	percentage	+
274	S. Jogaiah, M. Abdelrahman, L. P. Tran, I. Shin-ichi	2013	Plant	Plant defence		4	11.31	0.68	1.36	4	1.08	0.45	0.9	Solanum lycopersicum	Crop		Ralstonia solanacearum	Bacteria		PhoM_JSB17	Isolate					Disease protection	percentage	+
275	S. N. Lavanya, A. C. Udayashankar, S. N. Raj, C. D. Mohan, V. K. Gupta, C. Tarasatyavati, R. Srivastava, S. C. Nayaka	2018	antagonist	antagonist damage potential		4	21.22	3.12	6.24	4	96.88	2.3	4.6	Pennisetum glaucum	Cereal		Sclerosora graminicola	Fungi		Lipopolysaccharide	Isolate	50	ug/ml			Disease incidence	percentage	+
276	S. N. Lavanya, A. C. Udayashankar, S. N. Raj, C. D. Mohan, V. K. Gupta, C. Tarasatyavati, R. Srivastava, S. C. Nayaka	2018	antagonist	antagonist damage potential		4	18.42	2.63	5.26	4	92.76	2.14	4.28	Pennisetum glaucum	Cereal		Sclerosora graminicola	Fungi		Lipopolysaccharide	Isolate	50	ug/ml			Disease incidence	percentage	+
277	G. Manjunatha, K. S. Roopa, G. N. Prashanth, H. S. Shetty	2008	antagonist	antagonist fitness		3	21252.7	1177.73	2039.89	3	22055.7	1284.8	2225.34	Pennisetum glaucum	Cereal		Sclerospora graminicola	Fungi		Chitosan	Isolate	0.5	%			Sporangial formation	sporangia per cm2	0
278	G. Manjunatha, K. S. Roopa, G. N. Prashanth, H. S. Shetty	2008	antagonist	antagonist fitness		3	21252.7	1177.73	2039.89	3	22055.7	1284.8	2225.34	Pennisetum glaucum	Cereal		Sclerospora graminicola	Fungi		Chitosan	Isolate	1.5	%			Sporangial formation	sporangia per cm2	0
279	G. Manjunatha, K. S. Roopa, G. N. Prashanth, H. S. Shetty	2008	antagonist	antagonist fitness		3	20877.8	1177.83	2040.06	3	22055.7	1284.8	2225.34	Pennisetum glaucum	Cereal		Sclerospora graminicola	Fungi		Chitosan	Isolate	2.5	%			Sporangial formation	sporangia per cm2	0
280	G. Manjunatha, K. S. Roopa, G. N. Prashanth, H. S. Shetty	2008	antagonist	antagonist fitness		3	12045	588.86	1019.94	3	22055.7	1284.8	2225.34	Pennisetum glaucum	Cereal		Sclerospora graminicola	Fungi		Chitosan	Isolate	3	%			Sporangial formation	sporangia per cm2	+
281	G. Manjunatha, K. S. Roopa, G. N. Prashanth, H. S. Shetty	2008	antagonist	antagonist fitness		3	89.76	4.28	7.41318	3	90.13	4.1	7.10141	Pennisetum glaucum	Cereal		Sclerospora graminicola	Fungi		Chitosan	Isolate	0.5	%			Zoospore release	percentage	0
282	G. Manjunatha, K. S. Roopa, G. N. Prashanth, H. S. Shetty	2008	antagonist	antagonist fitness		3	89.2	3.72	6.44323	3	90.13	4.1	7.10141	Pennisetum glaucum	Cereal		Sclerospora graminicola	Fungi		Chitosan	Isolate	1.5	%			Zoospore release	percentage	0
283	G. Manjunatha, K. S. Roopa, G. N. Prashanth, H. S. Shetty	2008	antagonist	antagonist fitness		3	87.71	3.54	6.13146	3	90.13	4.1	7.10141	Pennisetum glaucum	Cereal		Sclerospora graminicola	Fungi		Chitosan	Isolate	2.5	%			Zoospore release	percentage	0
284	G. Manjunatha, K. S. Roopa, G. N. Prashanth, H. S. Shetty	2008	antagonist	antagonist fitness		3	78.21	3.73	6.46055	3	90.13	4.1	7.10141	Pennisetum glaucum	Cereal		Sclerospora graminicola	Fungi		Chitosan	Isolate	3	%			Zoospore release	percentage	+
285	M. Yadav, M. K. Dubey, R. S. Upadhyay	2021	Plant	Plant defence		3	56.1	2.88	4.98831	3	5.67	0.77	1.33368	Capsicum annuum	Crop		Colletotrichum truncatum	Fungi		Paenibacillus dendritiformis	Isolate					Disease protection	percentage	+
286	M. Yadav, M. K. Dubey, R. S. Upadhyay	2021	Plant	Plant defence		3	70	3.56	6.1661	3	5.67	0.77	1.33368	Capsicum annuum	Crop		Colletotrichum truncatum	Fungi		Trichoderma harzianum	Isolate					Disease protection	percentage	+
287	M. Yadav, M. K. Dubey, R. S. Upadhyay	2021	Plant	Plant defence		3	55.93	11.36	19.6761	3	5.67	0.77	1.33368	Capsicum annuum	Crop		Colletotrichum truncatum	Fungi		Trichoderma asperellum	Isolate					Disease protection	percentage	+
288	M. Yadav, M. K. Dubey, R. S. Upadhyay	2021	Plant	Plant defence		3	78.81	4.07	7.04945	3	5.67	0.77	1.33368	Capsicum annuum	Crop		Colletotrichum truncatum	Fungi		Trichoderma harzianum + Trichoderma asperellum	Isolate					Disease protection	percentage	+
289	K. Martinez-Aguilar, J. L. Hernandez-Chavez, R. Alvarez-Venegas	2021	antagonist	antagonist fitness		3	3480000	310000	536936	3	6490000	770000	1.33368e+06	Phaseolus vulgaris	Crop		Pseudomonas syringae	Bacteria		INA	Chemical					Pathogen colonization	CFU/cm2	+
290	K. Martinez-Aguilar, J. L. Hernandez-Chavez, R. Alvarez-Venegas	2021	antagonist	antagonist damage potential		3	0.44	0.24	0.415692	3	9.67	1.78	3.08305	Phaseolus vulgaris	Crop		Pseudomonas syringae	Bacteria		INA	Chemical					Leaf damage	percentage	+
291	B. Nandini, P. Hariprasad, H. N. Shankara, H. S. Prakash, N Geetha	2017	Plant	Plant defence		3	26.47	2.3	3.98372	3	20.6	1.45	2.51147	Pennisetum glaucum	Cereal		Sclerospora graminicola	Fungi		Trichoderma asperellum	Isolate	25	ug/ml			Disease protection	percentage	0
292	B. Nandini, P. Hariprasad, H. N. Shankara, H. S. Prakash, N Geetha	2017	Plant	Plant defence		3	39.9	2.2	3.81051	3	20.6	1.45	2.51147	Pennisetum glaucum	Cereal		Sclerospora graminicola	Fungi		Trichoderma asperellum	Isolate	50	ug/ml			Disease protection	percentage	+
293	B. Nandini, P. Hariprasad, H. N. Shankara, H. S. Prakash, N Geetha	2017	Plant	Plant defence		3	43.07	1.06	1.83597	3	20.6	1.45	2.51147	Pennisetum glaucum	Cereal		Sclerospora graminicola	Fungi		Trichoderma asperellum	Isolate	75	ug/ml			Disease protection	percentage	+
294	B. Nandini, P. Hariprasad, H. N. Shankara, H. S. Prakash, N Geetha	2017	Plant	Plant defence		3	40.3	3.22	5.5772	3	20.6	1.45	2.51147	Pennisetum glaucum	Cereal		Sclerospora graminicola	Fungi		Trichoderma asperellum	Isolate	100	ug/ml			Disease protection	percentage	+
295	B. Nandini, P. Hariprasad, H. N. Shankara, H. S. Prakash, N Geetha	2017	Plant	Plant defence		3	21.1	1.05	1.81865	3	20.6	1.45	2.51147	Pennisetum glaucum	Cereal		Sclerospora graminicola	Fungi		Trichoderma harzianum	Isolate	25	ug/ml			Disease protection	percentage	0
296	B. Nandini, P. Hariprasad, H. N. Shankara, H. S. Prakash, N Geetha	2017	Plant	Plant defence		3	26.47	2.3	3.98372	3	20.6	1.45	2.51147	Pennisetum glaucum	Cereal		Sclerospora graminicola	Fungi		Trichoderma harzianum	Isolate	50	ug/ml			Disease protection	percentage	0
297	B. Nandini, P. Hariprasad, H. N. Shankara, H. S. Prakash, N Geetha	2017	Plant	Plant defence		3	44.77	5.76	9.97661	3	20.6	1.45	2.51147	Pennisetum glaucum	Cereal		Sclerospora graminicola	Fungi		Trichoderma harzianum	Isolate	75	ug/ml			Disease protection	percentage	+
298	B. Nandini, P. Hariprasad, H. N. Shankara, H. S. Prakash, N Geetha	2017	Plant	Plant defence		3	40.3	3.22	5.5772	3	20.6	1.45	2.51147	Pennisetum glaucum	Cereal		Sclerospora graminicola	Fungi		Trichoderma harzianum	Isolate	100	ug/ml			Disease protection	percentage	+
299	B. Nandini, P. Hariprasad, H. N. Shankara, H. S. Prakash, N Geetha	2017	Plant	Plant defence		3	28.1	2.65	4.58993	3	20.6	1.45	2.51147	Pennisetum glaucum	Cereal		Sclerospora graminicola	Fungi		Trichoderma virens	Isolate	25	ug/ml			Disease protection	percentage	0
300	B. Nandini, P. Hariprasad, H. N. Shankara, H. S. Prakash, N Geetha	2017	Plant	Plant defence		3	38.9	1.81	3.13501	3	20.6	1.45	2.51147	Pennisetum glaucum	Cereal		Sclerospora graminicola	Fungi		Trichoderma virens	Isolate	50	ug/ml			Disease protection	percentage	+
301	B. Nandini, P. Hariprasad, H. N. Shankara, H. S. Prakash, N Geetha	2017	Plant	Plant defence		3	47.6	1.15	1.99186	3	20.6	1.45	2.51147	Pennisetum glaucum	Cereal		Sclerospora graminicola	Fungi		Trichoderma virens	Isolate	75	ug/ml			Disease protection	percentage	+
302	B. Nandini, P. Hariprasad, H. N. Shankara, H. S. Prakash, N Geetha	2017	Plant	Plant defence		3	38.9	1.81	3.13501	3	20.6	1.45	2.51147	Pennisetum glaucum	Cereal		Sclerospora graminicola	Fungi		Trichoderma virens	Isolate	100	ug/ml			Disease protection	percentage	+
303	B. Nandini, P. Hariprasad, H. N. Shankara, H. S. Prakash, N Geetha	2017	Plant	Plant defence		3	25.93	2.51	4.34745	3	20.6	1.45	2.51147	Pennisetum glaucum	Cereal		Sclerospora graminicola	Fungi		Trichoderma longibrachiatum	Isolate	25	ug/ml			Disease protection	percentage	0
304	B. Nandini, P. Hariprasad, H. N. Shankara, H. S. Prakash, N Geetha	2017	Plant	Plant defence		3	34.93	2.75	4.76314	3	20.6	1.45	2.51147	Pennisetum glaucum	Cereal		Sclerospora graminicola	Fungi		Trichoderma longibrachiatum	Isolate	50	ug/ml			Disease protection	percentage	+
305	B. Nandini, P. Hariprasad, H. N. Shankara, H. S. Prakash, N Geetha	2017	Plant	Plant defence		3	37.3	1.38	2.39023	3	20.6	1.45	2.51147	Pennisetum glaucum	Cereal		Sclerospora graminicola	Fungi		Trichoderma longibrachiatum	Isolate	75	ug/ml			Disease protection	percentage	+
306	B. Nandini, P. Hariprasad, H. N. Shankara, H. S. Prakash, N Geetha	2017	Plant	Plant defence		3	28.83	1.22	2.1131	3	20.6	1.45	2.51147	Pennisetum glaucum	Cereal		Sclerospora graminicola	Fungi		Trichoderma longibrachiatum	Isolate	100	ug/ml			Disease protection	percentage	0
307	B. Nandini, P. Hariprasad, H. N. Shankara, H. S. Prakash, N Geetha	2017	Plant	Plant defence		3	23.27	2.11	3.65463	3	20.6	1.45	2.51147	Pennisetum glaucum	Cereal		Sclerospora graminicola	Fungi		Trichoderma atroviride	Isolate	25	ug/ml			Disease protection	percentage	0
308	B. Nandini, P. Hariprasad, H. N. Shankara, H. S. Prakash, N Geetha	2017	Plant	Plant defence		3	42.33	1.06	1.83597	3	20.6	1.45	2.51147	Pennisetum glaucum	Cereal		Sclerospora graminicola	Fungi		Trichoderma atroviride	Isolate	50	ug/ml			Disease protection	percentage	+
309	B. Nandini, P. Hariprasad, H. N. Shankara, H. S. Prakash, N Geetha	2017	Plant	Plant defence		3	53.63	1.76	3.04841	3	20.6	1.45	2.51147	Pennisetum glaucum	Cereal		Sclerospora graminicola	Fungi		Trichoderma atroviride	Isolate	75	ug/ml			Disease protection	percentage	+
310	B. Nandini, P. Hariprasad, H. N. Shankara, H. S. Prakash, N Geetha	2017	Plant	Plant defence		3	46.5	0.49	0.848705	3	20.6	1.45	2.51147	Pennisetum glaucum	Cereal		Sclerospora graminicola	Fungi		Trichoderma atroviride	Isolate	100	ug/ml			Disease protection	percentage	+
311	B. Nandini, P. Hariprasad, H. N. Shankara, H. S. Prakash, N Geetha	2017	Plant	Plant defence		3	20.5	2.03	3.51606	3	20.6	1.45	2.51147	Pennisetum glaucum	Cereal		Sclerospora graminicola	Fungi		Trichoderma brevicompactum	Isolate	25	ug/ml			Disease protection	percentage	0
312	B. Nandini, P. Hariprasad, H. N. Shankara, H. S. Prakash, N Geetha	2017	Plant	Plant defence		3	22.13	0.38	0.658179	3	20.6	1.45	2.51147	Pennisetum glaucum	Cereal		Sclerospora graminicola	Fungi		Trichoderma brevicompactum	Isolate	50	ug/ml			Disease protection	percentage	0
313	B. Nandini, P. Hariprasad, H. N. Shankara, H. S. Prakash, N Geetha	2017	Plant	Plant defence		3	38.9	1.81	3.13501	3	20.6	1.45	2.51147	Pennisetum glaucum	Cereal		Sclerospora graminicola	Fungi		Trichoderma brevicompactum	Isolate	75	ug/ml			Disease protection	percentage	+
314	B. Nandini, P. Hariprasad, H. N. Shankara, H. S. Prakash, N Geetha	2017	Plant	Plant defence		3	36.03	1.85	3.20429	3	20.6	1.45	2.51147	Pennisetum glaucum	Cereal		Sclerospora graminicola	Fungi		Trichoderma brevicompactum	Isolate	100	ug/ml			Disease protection	percentage	+
315	A. K. Maurya, L. Pazouki, C. J. Frost	2019	antagonist	antagonist fitness		6	0.51	0.2	0.489898	6	0.77	0.28	0.685857	Arabidopsis thaliana	Herbaceous		Spodoptera exigua	Arthropod	Chewing	indole	Volatile	20	mg			Relative growth	rate	0
316	A. K. Maurya, L. Pazouki, C. J. Frost	2019	antagonist	antagonist fitness		6	0.83	0.26	0.636867	6	0.77	0.28	0.685857	Arabidopsis thaliana	Herbaceous		Spodoptera exigua	Arthropod	Chewing	cis-3-hexenol	Volatile	20	uL			Relative growth	rate	0
317	A. K. Maurya, L. Pazouki, C. J. Frost	2019	antagonist	antagonist fitness		6	0.63	0.25	0.612372	6	0.77	0.28	0.685857	Arabidopsis thaliana	Herbaceous		Spodoptera exigua	Arthropod	Chewing	cis-3-hexenyl acetate	Volatile	20	uL			Relative growth	rate	0
318	A. K. Maurya, L. Pazouki, C. J. Frost	2019	antagonist	antagonist fitness		6	0.978	0.132	0.323333	6	0.77	0.28	0.685857	Arabidopsis thaliana	Herbaceous		Spodoptera exigua	Arthropod	Chewing	beta-caryophyllene	Volatile	20	uL			Relative growth	rate	0
319	A. K. Maurya, L. Pazouki, C. J. Frost	2019	antagonist	antagonist fitness		6	0.6	0.32	0.783837	6	0.77	0.28	0.685857	Arabidopsis thaliana	Herbaceous		Spodoptera exigua	Arthropod	Chewing	trans-2-hexanol	Volatile	20	uL			Relative growth	rate	0
320	A. K. Maurya, L. Pazouki, C. J. Frost	2019	antagonist	antagonist fitness		8	0.39	0.1	0.282843	8	0.57	0.12	0.339411	Medicago truncatula	Herbaceous		Acyrthosiphon pisum	Arthropod	Phloem-feeding	indole	Volatile	20	mg			Relative growth	rate	+
321	A. K. Maurya, L. Pazouki, C. J. Frost	2019	antagonist	antagonist fitness		6	14.05	3.11	7.61791	6	19.66	3.27	8.00983	Medicago truncatula	Herbaceous		Acyrthosiphon pisum	Arthropod	Phloem-feeding	indole	Volatile	20	mg			Fecundity	nymph number per adult	+
322	A. K. Maurya, L. Pazouki, C. J. Frost	2019	antagonist	antagonist fitness		6	18.02	2.58	6.31968	6	19.66	3.27	8.00983	Medicago truncatula	Herbaceous		Acyrthosiphon pisum	Arthropod	Phloem-feeding	cis-3-hexenol	Volatile	20	uL			Fecundity	nymph number per adult	0
323	A. K. Maurya, L. Pazouki, C. J. Frost	2019	antagonist	antagonist fitness		6	14.22	5	12.2474	6	19.66	3.27	8.00983	Medicago truncatula	Herbaceous		Acyrthosiphon pisum	Arthropod	Phloem-feeding	cis-3-hexenyl acetate	Volatile	20	uL			Fecundity	nymph number per adult	+
324	A. K. Maurya, L. Pazouki, C. J. Frost	2019	antagonist	antagonist fitness		6	16.29	4.14	10.1409	6	19.66	3.27	8.00983	Medicago truncatula	Herbaceous		Acyrthosiphon pisum	Arthropod	Phloem-feeding	beta-caryophyllene	Volatile	20	uL			Fecundity	nymph number per adult	0
325	A. K. Maurya, L. Pazouki, C. J. Frost	2019	antagonist	antagonist fitness		6	17.16	4.74	11.6106	6	19.66	3.27	8.00983	Medicago truncatula	Herbaceous		Acyrthosiphon pisum	Arthropod	Phloem-feeding	trans-2-hexanol	Volatile	20	uL			Fecundity	nymph number per adult	0
326	A. K. Maurya, L. Pazouki, C. J. Frost	2019	antagonist	antagonist fitness		6	15.06	4.71	11.5371	6	25.52	8.16	19.9878	Medicago truncatula	Herbaceous		Acyrthosiphon pisum	Arthropod	Phloem-feeding	indole	Volatile	20	mg			Nymph weight	mg	+
327	A. K. Maurya, L. Pazouki, C. J. Frost	2019	antagonist	antagonist fitness		6	24.37	7.47	18.2977	6	25.52	8.16	19.9878	Medicago truncatula	Herbaceous		Acyrthosiphon pisum	Arthropod	Phloem-feeding	cis-3-hexenol	Volatile	20	uL			Nymph weight	mg	0
328	A. K. Maurya, L. Pazouki, C. J. Frost	2019	antagonist	antagonist fitness		6	16.55	7.47	18.2977	6	25.52	8.16	19.9878	Medicago truncatula	Herbaceous		Acyrthosiphon pisum	Arthropod	Phloem-feeding	cis-3-hexenyl acetate	Volatile	20	uL			Nymph weight	mg	0
329	A. K. Maurya, L. Pazouki, C. J. Frost	2019	antagonist	antagonist fitness		6	19.19	5.64	13.8151	6	25.52	8.16	19.9878	Medicago truncatula	Herbaceous		Acyrthosiphon pisum	Arthropod	Phloem-feeding	beta-caryophyllene	Volatile	20	uL			Nymph weight	mg	0
330	A. K. Maurya, L. Pazouki, C. J. Frost	2019	antagonist	antagonist fitness		6	23.56	12.99	31.8189	6	25.52	8.16	19.9878	Medicago truncatula	Herbaceous		Acyrthosiphon pisum	Arthropod	Phloem-feeding	trans-2-hexanol	Volatile	20	uL			Nymph weight	mg	0
331	A. K. Maurya, L. Pazouki, C. J. Frost	2019	Plant	Plant fitness	Pre	8	186.67	70	197.99	8	205.56	45.55	128.835	Arabidopsis thaliana	Herbaceous					indole	Volatile	20	mg	Bolt length	mm			0
332	A. K. Maurya, L. Pazouki, C. J. Frost	2019	Plant	Plant fitness	Pre	8	234.44	30	84.8528	8	205.56	45.55	128.835	Arabidopsis thaliana	Herbaceous					cis-3-hexenol	Volatile	20	uL	Bolt length	mm			0
333	A. K. Maurya, L. Pazouki, C. J. Frost	2019	Plant	Plant fitness	Pre	8	170	48.89	138.282	8	205.56	45.55	128.835	Arabidopsis thaliana	Herbaceous					cis-3-hexenyl acetate	Volatile	20	uL	Bolt length	mm			0
334	A. K. Maurya, L. Pazouki, C. J. Frost	2019	Plant	Plant fitness	Pre	8	217.78	43.33	122.556	8	205.56	45.55	128.835	Arabidopsis thaliana	Herbaceous					beta-caryophyllene	Volatile	20	uL	Bolt length	mm			0
335	A. K. Maurya, L. Pazouki, C. J. Frost	2019	Plant	Plant fitness	Pre	8	194.44	54.45	154.008	8	205.56	45.55	128.835	Arabidopsis thaliana	Herbaceous					trans-2-hexanol	Volatile	20	uL	Bolt length	mm			0
336	A. K. Maurya, L. Pazouki, C. J. Frost	2019	Plant	Plant fitness	Pre	8	15.25	6.33	17.9039	8	18.08	6.84	19.3464	Arabidopsis thaliana	Herbaceous					indole	Volatile	20	mg	Silique production	silique number			0
337	A. K. Maurya, L. Pazouki, C. J. Frost	2019	Plant	Plant fitness	Pre	8	20.17	4.91	13.8876	8	18.08	6.84	19.3464	Arabidopsis thaliana	Herbaceous					cis-3-hexenol	Volatile	20	uL	Silique production	silique number			0
338	A. K. Maurya, L. Pazouki, C. J. Frost	2019	Plant	Plant fitness	Pre	8	14.25	6.17	17.4514	8	18.08	6.84	19.3464	Arabidopsis thaliana	Herbaceous					cis-3-hexenyl acetate	Volatile	20	uL	Silique production	silique number			0
339	A. K. Maurya, L. Pazouki, C. J. Frost	2019	Plant	Plant fitness	Pre	8	20.17	7.75	21.9203	8	18.08	6.84	19.3464	Arabidopsis thaliana	Herbaceous					beta-caryophyllene	Volatile	20	uL	Silique production	silique number			0
340	A. K. Maurya, L. Pazouki, C. J. Frost	2019	Plant	Plant fitness	Pre	8	15.58	5.25	14.8492	8	18.08	6.84	19.3464	Arabidopsis thaliana	Herbaceous					trans-2-hexanol	Volatile	20	uL	Silique production	silique number			0
341	A. K. Maurya, L. Pazouki, C. J. Frost	2019	Plant	Plant fitness	Pre	8	4.94	1.52	4.29921	8	4.77	0.82	2.31931	Arabidopsis thaliana	Herbaceous					indole	Volatile	20	mg	Shoot weight	g			0
342	A. K. Maurya, L. Pazouki, C. J. Frost	2019	Plant	Plant fitness	Pre	8	5.72	0.52	1.47078	8	4.77	0.82	2.31931	Arabidopsis thaliana	Herbaceous					cis-3-hexenol	Volatile	20	uL	Shoot weight	g			0
343	A. K. Maurya, L. Pazouki, C. J. Frost	2019	Plant	Plant fitness	Pre	8	4.86	0.8	2.26274	8	4.77	0.82	2.31931	Arabidopsis thaliana	Herbaceous					cis-3-hexenyl acetate	Volatile	20	uL	Shoot weight	g			0
344	A. K. Maurya, L. Pazouki, C. J. Frost	2019	Plant	Plant fitness	Pre	8	5.16	0.54	1.52735	8	4.77	0.82	2.31931	Arabidopsis thaliana	Herbaceous					beta-caryophyllene	Volatile	20	uL	Shoot weight	g			0
345	A. K. Maurya, L. Pazouki, C. J. Frost	2019	Plant	Plant fitness	Pre	8	4.47	0.73	2.06475	8	4.77	0.82	2.31931	Arabidopsis thaliana	Herbaceous					trans-2-hexanol	Volatile	20	uL	Shoot weight	g			0
346	A. K. Maurya, L. Pazouki, C. J. Frost	2019	Plant	Plant fitness	Pre	8	95.93	2.45	6.92965	8	92.69	2.97	8.40043	Arabidopsis thaliana	Herbaceous					indole	Volatile	20	mg	Germination	percentage			0
347	A. K. Maurya, L. Pazouki, C. J. Frost	2019	Plant	Plant fitness	Pre	8	92.95	2.71	7.66504	8	92.69	2.97	8.40043	Arabidopsis thaliana	Herbaceous					cis-3-hexenol	Volatile	20	uL	Germination	percentage			0
348	A. K. Maurya, L. Pazouki, C. J. Frost	2019	Plant	Plant fitness	Pre	8	92.68	3.53	9.98435	8	92.69	2.97	8.40043	Arabidopsis thaliana	Herbaceous					cis-3-hexenyl acetate	Volatile	20	uL	Germination	percentage			0
349	A. K. Maurya, L. Pazouki, C. J. Frost	2019	Plant	Plant fitness	Pre	8	98.1	1.63	4.61034	8	92.69	2.97	8.40043	Arabidopsis thaliana	Herbaceous					beta-caryophyllene	Volatile	20	uL	Germination	percentage			0
350	A. K. Maurya, L. Pazouki, C. J. Frost	2019	Plant	Plant fitness	Pre	8	68.29	4.07	11.5117	8	92.69	2.97	8.40043	Arabidopsis thaliana	Herbaceous					trans-2-hexanol	Volatile	20	uL	Germination	percentage			-

## Sheet: priming_agents
Plant natural compound	Synthetic chemical	Biological isolate	Volatiles
JA	5-azacytidine	Chitosan	Indole
MeJA	Decoyinine	Cyclodipeptides from Bacillus gaemokensis strain PB69	Cis-3-hexenol
SA	Calcium chloride	Lipopolysaccharides from Pseudomonas fluorescens UOM SAR 14	Cis-3-hexenyl acetate
BABA	INA	Trichoderma harzianum (TriH_JSB27)	Beta-caryophyllene
Nicotinamide	Benzothiadiazole (BTH)	Phoma multirostrata (PhoM_JSB17)	Trans-2-hexanol
Nicotinic acid		Trichoderma harzianum (TriH_JSB36)
Thiamine		Penicillium chrysogenum (PenC_JSB41)
MSB		Bacillus amyloliquefaciens
Riboflavin		Pseudomonas fluorescens
Folic acid		Paenibacillus dendritiformis
Niacin
Pyridoxine
Biotin

## Sheet: process
Plant defence	Plant fitness	Antagonist damage potential	Antagonist fitness	Antagonist preference
Disease protection	Number of leaves	Disease incidence	Adult longevity	Acceptance
Leaf area after feeding	Plant height	Disease index	Bacterial population	Antixenosis
	Seed germination	Disease severity	Days to reproduction	Feeding preference
	Seedling emergence	Feeding damage	Development time	Oviposition preference
	Shoot dry weight	Leaf damage	Egg duration
	Shoot fresh weight	Lesion area	Egg hatching rate
	Dry weight	Lesion length	Fecundity
	Fresh weight	Mortality rate	Fungal biomass
	Fruit yield	Stem browning	Intrinsic rate of population increase
	Number of grains	Yellowing and wilting	Larval period
	Root length		Larval weight
	Seedling mortality		Lifespan
	Shoot lenght		Mycelial dry weight
	Shoot weight		Myceliar growth
	Yield		Nymphal duration
			Nymphs/individual
			Nymphs/reproductive day
			Oviposition period
			Population growth
			Pre-oviposition period
			Pupal weight
			Reproductive life
			Sporangial formation
			Spore germination
			Survival
			Survival rate
			Zoospore release

## Sheet: plants
Woody	Cereal	Crop	Herbaceous
Picea abies	Hordeum vulgare	Pisum sativum	Withania somnifera
	Triticum aestivum	Solanum lycopersicum	Arabidopsis thaliana
	Avena sativa	Glycine max	Medicago truncatula
	Oryza sativa	Solanum melongena
	Pennisetum glaucum	Cucumis sativus
		Capsicum annuum
		Allium cepa
		Phaseolus vulgaris

## Sheet: feeding_guild
Cell-content feeding	Phloem feeding	Chewing
Frankliniella occidentalis	Sitobion avenae	Hylobius abietis
Tetranychus urticae	Rhopalosiphum padi	Manduca sexta
	Acyrthosiphon pisum	Tuta absoluta
	Myzus persicae	Agrotis ipsilon
	Schizaphis graminum	Leguminivora glycinivorella
	Nilaparvata lugens	Spodoptera litura

## Sheet: literature
	Authors	Year	DOI	Title
1	T. Berglund, A. Lindström, H. Aghelpasand, E. Stattin, A. B. Ohlsson	2016	10.1093/forestry/cpv040	Protection of spruce seedlings against pine weevil attacks by treatment of seeds or seedlings with nicotinamide, nicotinic acid and jasmonic acid
2	A. M. Hamada, L. M. V. Jonsson	2013	10.1016/j.phytochem.2013.05.012	Thiamine treatments alleviate aphid infestations in barley and pea
3	A. M. Hamada, J. Fatehi, L. M. V. Jonsson	2017	10.1017/S0007485317000529	Seed treatments with thiamine reduce the performance of generalist and specialist aphids on crop plants
4	S. Mouden, I. F. Kappers, P. G. L. Klinkhamer, K. A. Leiss	2020	10.3389/fpls.2020.576505	Cultivar variation in tomato seed coat permeability is an important determinant of jasmonic acid elicited defenses against western flower thrips
5	D. Worrall, G. H. Holroyd, J. P. Moore, M. Glowacz, P. Croft, J. E. Taylor, N D. Paul, M. R. Roberts	2012	10.1111/j.1469-8137.2011.03987.x	Treating seeds with activators of plant defence generates longlasting priming of resistance to pests and pathogens
6	L. E. Smart, J. L. Martin, M. Limpalaër, T. J. A. Bruce, J. A. Pickett	2013	10.1007/s10886-013-0345-5	Responses of herbivore and predatory mites to tomato plants exposed to jasmonic acid seed treatment
7	P. Strapasson, D. M. Pinto-Zevallos, S. Paudel, E. G. Rajotte, G. W. Felton, P. H. G. Zarbin	2014	10.1007/s10886-014-0503-4	Enhancing plant resistance at the seed stage: low concentrations of methyl jasmonate reduce the performance of the leaf miner Tuta absoluta but do not alter the behavior of its predator Chrysoperla externa
8	J. Wang, J. Song, X. Wu, Q. Deng, Z. Zhu, M. Ren, M. Ye, R. Zeng	2021	10.1002/ps.6513	Seed priming with calcium chloride enhances wheat resistance against wheat aphid Schizaphis graminum Rondani
9	D. Zeng, X. Luo, R. Tu	2012	10.1155/2012/104565	Application of bioactive coatings based on chitosan for soybean seed protection
10	C. Ma, Y. Zhang, W. Gui, Q. Zhang, G. Xu, G. Yang	2022	10.1016/j.cropro.2022.105970	Priming of rice seed with decoyinine enhances resistance against the brown planthopper Nilparvata lugens
11	P. Krol, R. Igielski, S. Pollmann, E. Kepczynska	2015	10.1016/j.jplph.2015.01.018	Priming of seeds with methyl jasmonate induced resistance to hemi-biotroph Fusarium oxysporum f.sp. lycopersici in tomato via 12-oxo-phytodienoic acid, salicylic acid, and flavonol accumulation
12	H. M. Mahesh, M. Murali, M. A. C. Pal, P. Melvin, M. S. Sharada	2017	10.1016/j.plaphy.2017.05.012	Salicylic acid seed priming instigates defense mechanism by inducing PR-proteins in Solanum melongena L. upon infection with Verticillium dahliae Kleb
13	E. Kepczynska, P. Krol	2012	10.1080/17429145.2011.645169	The phytohormone methyl jasmonate as an activator of induced resistance against the necrotroph Alternaria porri f. sp. solani in tomato plants
14	H. G. Pushpalatha, S. R. Mythrashree, R. Shetty, N. P. Geetha, R. G. Sharathchandra, K. N. Amruthesh, H. S. Shetty	2007	10.1016/j.cropro.2007.02.012	Ability of vitamins to induce downy mildew disease resistance and growth promotion in pearl millet
15	H. G. Pushpalatha, J. Sudisha, N. P. Geetha, K. N. Amruthesh, H. S. Shetty	2011	10.1007/s10535-011-0070-2	Thiamine seed treatment enhances LOX expression, promotes growth and induces downy mildew disease resistance in pearl millet
16	G. C. Song, H. K. Choi, Y. S. Lim, J. S. Choi, C. M. Ryu	2017	10.1038/s41598-017-14155-9	Seed defense biopriming with bacterial cyclodipeptides triggers immunity in cucumber and pepper
17	Y. Wang, Ch. Shen, Q. Jiang, Z. Wang, C. Gao, W. Wang	2022	10.1016/j.plantsci.2022.111381	Seed priming with calcium chloride enhances stress tolerance in rice seedlings
18	A. Mishra, S. P. Singh, S. Mahfooz, S. P. Singh, A. Bhattacharya, N. Mishra, C. S. Nautiyal	2018	10.1128/AEM.02845-17	Endophyte-mediated modulation of defense-related genes and systemic resistance in Withania somnifera (L.) Dunal under Alternaria alternata stress
19	M. Abdelrahman, F. Abdel-Motaal, M. El-Sayed, S. Jogaiah, M. Shigyo, S. Ito, L. P. Tran	2016	10.1016/j.plantsci.2016.02.008	Dissection of Trichoderma longibrachiatum-induced defense in onion (Allium cepa L.) against Fusarium oxysporum f. sp. cepa by target metabolite profiling
20	S. Jogaiah, M. Abdelrahman, L. P. Tran, I. Shin-ichi	2013	10.1093/jxb/ert212 10.1093/jxb/ert212﻿	Characterization of rhizosphere fungi that mediate resistance in tomato against bacterial wilt disease
21	S. N. Lavanya, A. C. Udayashankar, S. N. Raj, C. D. Mohan, V. K. Gupta, C. Tarasatyavati, R. Srivastava, S. C. Nayaka	2018	10.1007/s13205-018-1501-y	Lipopolysaccharide-induced priming enhances NO-mediated activation of defense responses in pearl millet challenged with Sclerospora graminicola
22	G. Manjunatha, K. S. Roopa, G. N. Prashanth, H. S. Shetty	2008	10.1002/ps.1626	Chitosan enhances disease resistance in pearl millet against downy mildew caused by Sclerospora graminicola and defence-related enzyme activation
23	M. Yadav, M. K. Dubey, R. S. Upadhyay	2021	10.3390/jof7040307	Systemic Resistance in chilli pepper against anthracnose (Caused by Colletotrichum truncatum) induced by Trichodermaharzianum, Trichoderma asperellum and Paenibacillus dendritiformis
24	K. Martinez-Aguilar, J. L. Hernandez-Chavez	2021	10.1016/j.plantsci.2021.110834	Priming of seeds with INA and its transgenerational effect in common bean (Phaseolus vulgaris L.) plants
25	B. Nandini, P. Hariprasad, H. N. Shankara, H. S. Prakash, N Geetha	2017	10.3390/biom10010025	Elicitation of novel trichogenic-lipid nanoemulsion signaling resistance against pearl millet downy mildew disease
26	A. K. Maurya, L. Pazouki, C. J. Frost	2019	10.1101/522839	Plant seeds are primed by herbivore-induced plant volatiles
